# Supplementary material for: Adjustment of Respiration Strategies in Roots Contributes to the Waterlogging Resistance in Actinidia valvata ‘Shuixiu’
Source: Int J Mol Sci. 2026 Mar 30;27(7):3147. doi: 10.3390/ijms27073147 (PMC13073452; doi:10.3390/ijms27073147)
Supplement: Supplementary file 1 [file ijms-27-03147-s001.zip]

Archive with 1 entries (1 files):
- ijms-4144039-supplementary.xlsx
