# Supplementary material for: Adjustment of Respiration Strategies in Roots Contributes to the Waterlogging Resistance in Actinidia valvata ‘Shuixiu’
Source: Int J Mol Sci. 2026 Mar 30;27(7):3147. doi: 10.3390/ijms27073147 (PMC13073452; doi:10.3390/ijms27073147)
Supplement: Supplementary file 1 [file ijms-27-03147-s001.zip › ijms-4144039-supplementary.xlsx]

## Sheet: Table S1
Table S1 RNA sequencing data analysis.
sample	Clean date	GC _pct(%)	Q30(%)
SX_0 h-1	22154819	45.4	94.7
SX_0 h-2	28410059	44.86	95.3
SX_0 h-3	21626234	45.24	95.56
SX_6 h-1	21218573	46.24	95.29
SX_6 h-2	25170114	46.03	95.08
SX_6 h-3	22888137	46.17	94.94
SX_24 h-1	24705542	45.26	95.17
SX_24 h-2	26154712	45.72	95.46
SX_24h -3	26443967	45.43	95.24
SX_120 h -1	26334964	45.85	95
SX_120 h-2	21090095	45.37	95.25
SX_120 h-3	26867258	45.68	95.07
HY_0 h-1	19272205	45.5	94.92
HY_0 h-2	20166448	44.31	93.98
HY_0 h-3	21309886	45.38	94.98
HY_6 h-1	27654374	46.05	94.73
HY_6 h-2	28434460	45.62	95.13
HY_6 h-3	24208823	45.56	95.03
HY_24 h-1	25548899	46.27	94.9
HY_24 h-2	22096592	45.69	95.35
HY_24 h-3	23787775	45.89	95.24
HY_120 h-1	20168338	46.23	93.79
HY_120 h-2	20449355	46.31	93.42
HY_120 h-3	20658880	46.31	93.66

## Sheet: Table S2
Table S2 The Summary of 48081 genes identified by gene annotation of RNA sequencing data.
#ID	sample_fpkm(SX_0 h-1)	sample_fpkm(SX_0 h-2)	sample_fpkm(SX_0 h-3)	sample_fpkm(SX_6 h-1)	sample_fpkm(SX_6 h-2)	sample_fpkm(SX_6 h-3)	sample_fpkm(SX_24 h-1)	sample_fpkm(SX_24 h-2)	sample_fpkm(SX_24h -3)	sample_fpkm(SX_120 h -1)	sample_fpkm(SX_120 h-2)	sample_fpkm(SX_120 h-3)	sample_fpkm(HY_0 h-1)	sample_fpkm(HY_0 h-2)	sample_fpkm(HY_0 h-3)	sample_fpkm(HY_6 h-1)	sample_fpkm(HY_6 h-2)	sample_fpkm(HY_6 h-3)	sample_fpkm(HY_24 h-1)	sample_fpkm(HY_24 h-2)	sample_fpkm(HY_24 h-3)	sample_fpkm(HY_120 h-1)	sample_fpkm(HY_120 h-2)	sample_fpkm(HY_120 h-3)
Achn098571	37.2353	36.2125	34.3338	31.0637	21.7428	29.3071	34.8586	31.2528	28.5982	33.839	28.9469	27.0442	58.6783	52.5123	49.9792	35.4173	48.1016	42.5416	44.358	34.7458	36.3041	20.5832	26.3646	35.1838
Achn338201	0.658124	0.24009	0.079233	0	0.152157	0.097155	0	0	0.164869	0.058196	0.117296	0.060862	0.405399	0.24147	0.116312	0.064781	0.05027	0.142716	0	0.031032	0.115543	0	0.103524	0.137154
Achn319621	217.868	174.753	317.954	111.407	95.8314	113.345	57.8549	32.1651	74.0429	46.4059	42.5894	55.926	219.387	247.567	174.106	128.881	97.9892	136.938	64.0666	34.2624	65.7234	19.6159	13.9113	20.9219
Achn313281	42.0421	47.2079	39.6042	35.8332	25.7104	37.8386	53.4429	52.189	56.7605	95.7622	81.5483	77.3183	89.2447	112.936	110.644	94.6399	112.355	91.2782	132.054	129.529	120.056	139.993	160.83	146.556
Achn227661	4.45371	4.43486	5.23184	2.19652	0.624255	1.19227	1.66608	0.816218	1.44535	1.90087	2.19434	1.60459	8.47497	8.08732	9.45837	1.19545	1.6035	1.29803	1.76806	2.43318	2.35836	6.35894	3.05434	3.87462
Achn022921	0	4.1422	4.37704	2.08719	0	0	4.30679	4.20629	2.56694	0	2.02922	1.44616	7.47028	9.04848	8.83531	7.94448	7.86571	6.76643	8.48247	5.8668	6.77524	6.24662	4.90023	4.41073
Achn212231	8.4253	9.60776	9.04902	7.99083	6.43534	6.16681	5.82855	5.22622	7.82161	8.50954	7.81299	11.528	4.58461	4.38134	3.97869	5.04632	5.3396	4.3333	6.05027	5.15813	5.72817	3.66426	5.75739	6.71667
Achn148321	0	0	0	0	0	0	0	0	0	0	0	0	0	1.99683	0.231382	0.759325	0	0	0.136527	0	0	0	0.731546	1.73668
Achn345291	0	0	0	0	0	0	0	0	0	0	0	0	0	0	0	0	0	0	0	0	0	0	0	0
Achn052731	5.09858	4.91036	5.5559	1.62681	1.08697	0.076278	0.224586	0.921637	0.639581	1.29034	2.06288	2.70577	2.69832	3.44226	3.45328	0.691063	0.37506	0.835931	0.265744	0.366154	0.362287	0.508111	0.314699	0.524987
Achn255481	0.806535	2.31495	0.355842	0.94014	1.46087	0	0	0.144079	0	0	0.167457	0.143184	6.17128	4.55867	1.6903	6.32303	3.95987	6.24336	1.23252	1.79439	11.4441	2.30615	0.836289	1.0594
Achn154601	7.22849	5.4616	1.85047	23.9996	35.4573	55.9275	8.43455	20.9157	21.2692	2.16778	7.13363	2.87984	17.3067	6.9929	7.26123	24.3382	13.6304	5.73365	4.72819	3.40021	8.0828	12.0333	23.5024	18.3338
Achn217031	30.4667	18.1368	12.4693	154.164	285.014	264.977	118.575	168.629	123.78	148.046	111.733	108.514	9.33104	16.1556	6.84522	534.242	703.746	660.713	418.832	423.788	243.434	59.9985	145.517	240.364
Achn118401	5.90388	5.38495	6.16225	3.83677	1.42383	1.18176	2.85181	4.26403	3.606	5.15627	5.35673	5.64947	8.04665	6.74259	10.3351	2.71303	3.27806	2.97715	3.98201	4.7377	5.86109	4.86757	4.0443	6.13188
Achn141801	0	0	0	0	0	0	0.247496	0	0	0	0	0	115.123	179.719	146.09	60.8536	39.0912	80.6758	52.6342	17.4041	33.9892	9.36334	6.28778	3.53214
Achn304551	3.18211	2.41249	5.00491	11.2984	8.90209	16.811	19.2358	14.956	8.35135	2.19434	7.03841	11.167	5.18692	5.40808	7.74705	22.4375	20.5049	21.1617	32.0436	47.5819	70.5916	19.8187	18.7727	18.3372
Achn388521	344.081	183.324	74.1994	15909.9	15779	13816.5	12774	8654.47	14592.9	11240.5	8524.88	9053.18	133.225	229.92	89.7002	5765.64	6609.66	5032.27	6871.95	5118.46	5865.11	1884.38	3667.14	3952.94
Achn197331	19.4621	24.9359	13.6672	21.2725	18.9378	18.7785	19.959	20.8748	14.2774	18.1322	41.7569	27.3044	25.3484	28.7443	41.0892	23.4498	25.8717	33.1856	22.2481	18.3074	17.048	10.5099	14.1125	19.056
Achn259791	0.38636	0.7082	0.4537	0	0.064813	0	0	0	0.023768	0	0	0	0	0	0	0	0	0	0	0	0	0	0	0
Achn097631	6.71765	9.90058	7.42521	6.96628	3.91876	3.87613	6.86673	5.5615	4.38932	11.5866	9.6724	11.4844	14.0957	14.3789	14.1709	10.7702	12.0794	9.25231	15.1656	9.8787	19.9295	18.2815	8.31369	15.8981
Achn110671	0.969692	0.38423	0.379083	0.566151	0	0.178838	0.243056	0.49785	0.042704	0.653254	0.266913	0	0.40416	0.125801	0.208625	0	0	0	0	0	0.050521	0	0	0.197112
Achn213721	0	0	0	0	0	0	0	0	0	0	0	0	0	0	0	0	0	0	0	0	0	0	0	0
Achn194971	290.661	204.88	211.885	750.188	1085.44	816.591	416.358	889.988	656.329	471.113	423.67	576.156	373.739	309.093	277.766	335.34	437.008	263.38	663.458	356.154	296.487	181.27	151.331	176.905
Achn151071	117.765	97.0047	63.5853	18.7319	23.4407	28.5694	13.2254	22.5214	11.9205	59.6775	28.4402	39.2025	230.6	175	112.943	22.0925	29.4356	38.0348	17.7444	13.9815	12.8075	6.94348	7.79435	17.0118
Achn369241	189.168	163.499	243.06	78.8959	48.0124	61.7034	34.6997	31.5676	42.4342	84.7537	77.8298	79.2796	176.237	221.043	215.708	128.299	102.678	108.401	76.5422	65.1548	72.7674	111.091	167.886	134.199
Achn314391	0	0	0	0	0	0	0	0	0	0	0	0	0	0	0	0	0	0	0	0	0	0	0	0
Achn017811	5.12957	4.76051	2.70779	4.00412	2.90177	3.38501	6.01034	5.50334	5.21087	4.14422	7.44573	4.92318	0.145965	0.112431	0.68399	0	0	0	0.29911	0.172384	0.461186	0.370216	0.32183	0.422636
Achn028361	0	0	0	0	0	0	0	0	0	0	0	0	0	0.154094	0.236465	0.189	0	0	0	0	0	0	0	0
Achn115111	6.91507	4.49053	6.70353	4.8101	3.38634	3.79696	3.11828	3.40029	5.18199	3.26584	5.38845	3.64982	3.92688	3.54783	2.74586	1.37028	2.14055	3.07313	2.33445	1.19234	0.846219	0.740759	0.730406	1.91106
Achn144471	1.38549	1.71624	1.11618	1.16298	0.646536	0	0	0.775521	0.69908	0	2.04907	1.36864	1.4974	1.74559	1.779	0.845446	0.663084	0.753593	1.00218	0.595202	0.908057	0.736071	0.281133	2.00438
Achn150381	0	0.122839	0.102077	0	0.158734	0	0	0	0	0	0	0	0.327709	0.072881	0.269388	0.164203	0.066821	0	0	0.296666	0	0	0	0
Achn056291	0	0	0	0	0	0	0	0	0	0	0	0	0	0	0	0	0	0	0	0	0	0.520371	0.355761	0.424581
Achn367371	0	0	0	0	0	0	0	0	0	0	0	0	0	0	0	0	0	0	0	0	0	0	0	0
Achn346361	203.772	287.312	381.167	105.86	94.63	112.197	28.3602	15.6684	25.9498	6.5572	6.39353	6.43034	406.295	578.703	526.785	216.739	169.899	201.671	77.0142	28.0756	92.6615	22.5982	12.6216	15.7222
Achn042771	0	0	0	0	0	0	0	0	0	0	0	0	0	0	0	0	0	0	0	0	0	0	0	0
Achn169481	17.6137	19.1785	14.415	29.6388	57.0865	46.404	47.6634	71.3202	38.5655	56.2966	77.5672	45.9871	21.1933	23.4715	25.9571	21.2793	21.2302	21.07	17.0357	23.6414	19.0032	34.2078	37.3035	31.0783
Achn095671	111.612	102.56	123.699	103.508	68.0205	73.0786	119.437	71.0158	141.246	273.731	118.045	292.836	141.069	105.825	108.058	41.4449	43.0613	51.2982	16.0784	8.7162	11.0666	6.28541	23.5319	10.0446
Achn046641	99.6047	105.779	101.162	695.656	416.027	577.49	755.124	943.902	1302.36	1130.87	558.979	676.871	47.2441	47.8613	40.2885	80.5388	116.093	127.44	248.216	146.482	176.835	33.1511	62.13	91.138
Achn151381	1.73474	1.13491	1.30097	0.584296	0.048784	0.283136	0.341012	0.382525	0.382881	1.00843	0.608874	0.803128	0	0	0	0	0	0	0	0	0	0	0	0
Achn256681	0	0	0.098585	0	0	0	0	0	0	0	0	0.252244	0	0.12704	0.32961	0.550986	0	0.394563	0.279169	0.05052	0.311228	0.468554	1.91226	0.648987
Achn311411	0	0	0	0	0.263323	0	0	0	0	0	0	0	1.19823	1.41539	1.5511	9.21608	15.2277	13.697	7.76293	10.6792	12.4325	7.06384	4.79106	6.58416
Achn317151	0	0	0	0	0	0	0	0	0	0	0	0	0	0	0	0	0	0	0	0	0	0	0	0
Achn014891	0	0.147158	0.237484	0	0	0	0	0	0	0	0	0	0.490597	0.143647	0	0.200275	0.113862	0.073422	0	0.54094	0.108007	0	0	0.209227
Achn291361	0.845742	0.419139	0.15033	0.150171	0.213041	0	0	0	0	0	0	0	0.233243	0.699659	0.263945	0.430665	0.552084	0.50405	0.400899	0.796243	1.01095	2.80559	2.30611	1.2266
Achn295161	0	0	0	0	0	0	0	0	0	0	0	0	0	0	0	0	0	0	0	0	0	0	0	0
Achn384841	1.80817	0.844523	2.29075	0.420763	0.89396	0.579889	1.06093	0.514009	0.253987	1.90218	1.04889	2.2412	1.06278	1.30065	1.46759	0.381855	0.336206	0.094012	0.755251	0.626333	0.559928	1.42382	1.69258	1.39963
Actinidia_chinensis_newGene_1850	6.23071	5.561764999999999	6.2004090000000005	3.9576809999999996	1.61455	3.13091	2.99882	3.4364109999999997	2.48899	4.05699	5.634214000000001	2.64441	6.2978559999999995	5.118387000000001	5.93132	4.01554	5.454060999999999	5.222955000000001	11.253	10.4798	10.463322000000002	6.91122	13.2898	11.654914999999999
Achn064821	0	0	0	0	0	0	0	0	0	0	0	0	0.278795	0.49002	0	0.170506	0.406191	0	1.56709	2.45294	0.351096	3.34624	1.20594	3.89664
Actinidia_chinensis_newGene_1852	0	0	0	0	0	0	0	0	0	0	0	0	0.175162	0.625328	0.660947	0	0.5578099999999999	0.075348	0	0	0	0	0	0
Actinidia_chinensis_newGene_1853	3.11365	3.12482	3.37202	1.67155	1.90926	1.47535	6.15716	3.53856	3.77574	3.92458	4.47336	3.64555	9.05366	9.96617	9.87905	13.317085000000002	13.2019	15.555109999999999	24.044327000000003	33.7914	21.0505	31.2493	33.7436	26.8955
Actinidia_chinensis_newGene_1854	2.86483	1.63654	2.67846	0.20395200000000002	1.00428	0.062481	0.792211	1.03072	0.215091	0.388133	1.72586	1.32458	4.32962	3.55903	3.22371	0.7160040000000001	1.45849	2.34043	4.9164259999999995	10.4189	17.943268000000003	4.78435	4.94547	10.4015
Achn316821	0	0	0	0	0	0	0	0	0	0	0	0	0	0	0	0	0	0	0	0	0	0.038402	0	0
Actinidia_chinensis_newGene_1856	0.13685	0.245937	0.167872	0	0.046477	0.053875	0.109885	0.091832	0.111729	0.086789	0.147309	0.083772	1.08717	2.88819	0.261541	0.941349	0.298918	0.39570099999999997	0.793067	0.098278	0.721512	0.9452149999999999	2.11016	1.56212
Actinidia_chinensis_newGene_1857	2.68738	6.27716	0	0	0	0	0	0	0	0	0	0	6.05971	4.14733	3.91996	0.990616	1.85241	0	0	0	0	0	0	0
Achn210561	0.244346	0	0.185134	0.587989	0.197865	0.75611	0	0.030485	0.567153	0.038914	0.228784	0.51435	1.58526	2.77113	0.522287	0.38295	0.950276	0.435914	1.18365	0.532486	0.584298	0.45006	1.94878	1.51147
Achn298971	0.56752	0.583192	1.27824	1.06266	0	3.53577	0	0	0.389483	0	0	0	7.82148	3.94834	3.7305	2.58024	2.03017	1.77259	1.53961	0	0.732259	0	0	0
Achn224201	246.759	323.027	263.255	172.298	140.515	180.213	249.277	142.063	138.027	139.064	130.144	99.2308	233.151	214.819	222.051	180.501	205.382	207.419	176.94	99.6236	199.749	56.903	97.2862	99.641
Achn142261	0.270318	0.160427	0.200788	0.87994	0.732434	0.430208	0.165008	0.290208	0	0.13275	0.970675	0.638573	0.731319	0.474198	0.316352	10.072	8.89227	9.10541	3.4175	15.3209	4.22675	6.84349	3.41605	3.83962
Achn294621	66.8282	85.4543	58.7915	44.8909	25.9444	31.6934	56.9136	52.1358	52.2639	39.665	49.839	44.4504	25.2637	31.8107	24.7872	40.1006	35.5338	27.459	26.5202	26.7146	24.0583	37.7956	28.1762	18.2535
Actinidia_chinensis_newGene_9685	7.72766	6.80024	1.53946	18.4925	16.8944	29.0844	19.8768	33.2355	27.6768	17.053	12.6762	14.2636	21.7366	24.5478	11.4862	12.7115	14.0195	9.15567	4.81952	1.74586	3.08539	1.43489	1.99665	0.794728
Achn229001	0.690616	0.279536	1.05877	0.569545	2.26693	1.71302	0.326839	0.431511	0.335193	0.031013	1.16633	1.01852	0.50804	0.936221	0.59453	0	0.07912	0.326468	0.072911	0.134774	0	0.25971	0	0.027876
Actinidia_chinensis_newGene_9684	9.96659	13.5612	9.9878	11.8914	8.690674999999999	12.5546	4.60952	2.71053	5.27842	4.741	3.04385	4.85339	28.7562	16.8694	29.1037	11.9341	21.429830000000003	10.138957000000001	14.0831	4.79644	6.37809	7.9458	13.5272	1.5158779999999998
Achn147921	287.102	575.996	333.22	72.9759	54.6269	60.7448	43.1284	13.7741	42.621	8.51862	2.63548	2.30328	567.043	836.761	777.463	304.128	224.952	243.662	103.425	101.224	95.9408	34.7483	22.1565	14.7941
Achn276051	0	0	0	0	0	0	0	0	0	0	0	0	0	0	0	0	0	0	0	0	0	0	0	0
Achn382441	0	0	0	0.176698	0.954222	0.663166	0.443193	0.410016	0	0.392635	0	0.510856	0.163194	0.193249	0.328401	0.125275	0.078524	0.039916	0	0.469835	0.438149	0.190397	0.080174	0
Achn027831	0.075532	0.136579	3.77311	0.037683	0.01681	0.077371	0.048153	0	0	0.011716	0	0	0.320581	0.185002	0.170266	0	0.018002	0.112743	0	0	0	0	0	0.039575
Achn095091	18.2977	22.7265	11.0727	4.54709	10.6259	7.07149	0.92275	0.389764	1.73534	1.36054	1.763	1.12244	13.4676	10.363	7.56038	1.91386	1.55172	2.54866	0.304998	0.272971	0.372664	0.346394	0.192602	0.365765
Achn385401	0	0	0	0	0	0	0	0	0	0	0	0	0	0	0	0	0	0	0	0	0	0	0	0
Achn228751	14.2487	13.3839	16.9278	1.01831	0.866818	1.8625	1.58361	0.826954	0.841982	0.631138	1.31425	1.25479	8.12469	8.30708	9.36188	3.73574	5.42807	4.43391	4.47074	6.04156	8.2738	1.88345	2.57491	3.10796
Achn145691	0	0	0	0	0	0	0	0	0	0	0	0	0	0	0	0	0	0	0	0	0	0	0	0
Achn021781	6.47009	7.40302	4.91789	5.75746	2.92657	2.66499	5.07435	4.24768	4.09679	12.1055	11.7001	11.7017	3.43962	3.25521	4.13507	2.88472	2.97684	2.3117	3.07594	3.61656	3.11523	4.61075	4.00682	4.4015
Achn371251	13.4756	3.00176	10.4126	8.71299	3.66666	3.00554	1.32809	4.0811	6.11011	0.436648	3.96342	0.970508	0.212652	6.29975	4.11058	4.06112	0.219287	3.26981	2.82511	2.88832	2.45186	1.03421	3.99968	1.99495
Achn141371	20.7136	25.7261	24.5382	20.046	12.0269	22.94	21.6548	21.6348	33.9441	37.34	22.1134	25.6881	39.5732	27.2966	31.0447	26.725	39.8944	50.8705	42.4927	35.0447	42.2301	31.5341	21.9449	57.5749
Achn151921	0	0	0	0	0	0	0	0	0	0	0	0	0	0	0	0	0	0	0	0	0	0	0	0
Achn221581	0	0.283335	0	0	0	0	0	0	0	0	0	0	2.1554	2.95889	2.14827	0.17179	0.800312	0.675416	1.90271	0.722113	1.38385	0.645646	0.710377	0.899379
Achn149141	0	0	0	0	0	0	0	0	0	0	0	0	8.75817	11.1069	9.34002	5.6497	3.59694	2.89571	1.6505	3.09798	5.38759	2.36606	3.58598	3.01095
Actinidia_chinensis_newGene_10939	0	0	0	0	0	0	0	0	0	0	0	0	0.585995	0.12443	0.325639	0.044228	0.054393	0.508858	0.054632	0	0	0	0	0
Achn177461	57.3306	59.8155	41.8505	38.6902	25.4511	29.0644	39.2273	31.8321	43.2515	71.8227	76.3754	67.9388	9.02804	10.1238	9.62557	8.13605	7.09404	7.04245	6.25366	7.03642	8.33906	10.6054	13.8311	13.8685
Achn045201	0	0	0	0	0	0	0	0	0	0	0	0	0	0	0	0	0	0.181818	0	0	0	0	0	0
Actinidia_chinensis_newGene_10931	25.7647	19.7217	19.2265	17.4128	16.5732	19.2724	27.7704	21.924228000000003	20.724225999999998	14.2936	17.5162	19.2707	21.3423	31.2126	33.9378	19.811	16.166971999999998	18.4292	13.5107	5.54069	13.1562	6.0603739999999995	4.56943	12.8835
Actinidia_chinensis_newGene_10932	1.17875	0.899921	0.60235	0.191442	0.327379	0.115784	0	0.092207	0	0.220249	0.2521	0.060448	8.20779	6.57462	6.3448	2.52522	3.67328	2.72248	1.42988	1.72042	1.27968	1.05515	1.46796	1.74266
Actinidia_chinensis_newGene_10933	1.05873	1.08087	0.569596	0.336817	0.445291	0.28838	0.157126	0.089365	0.141012	0.741918	0.428057	0.405462	9.83206	7.62544	8.34187	2.84676	4.5935	3.66125	2.00739	2.23386	1.86519	1.43181	2.47489	2.24183
Achn086881	5.43375	7.10093	4.79316	7.74266	3.80016	6.11184	8.85414	6.28758	5.36934	14.1734	11.3352	12.0771	10.0446	9.40718	10.4301	8.26595	8.72845	9.53814	11.4021	11.2176	10.3382	16.7764	18.3348	16.8625
Achn216801	0	0.185979	0	0	0	0.141642	0	0.181505	0	0	0	0	1.73149	1.34066	1.52081	2.31565	2.80653	2.64007	3.62797	2.81451	1.63338	3.21001	1.5419	2.59314
Achn278181	0	0	0	0	0	0	0	0	0	0	0	0	0	0	0	0	0	0	0.034627	0	0	0.078175	0	0.064821
Achn056121	0.981653	0.405434	0.827659	4.25231	0.677209	0.970034	4.2105	2.73981	4.31968	2.91872	3.59425	6.61884	2.53834	0.993746	0.321889	1.51597	2.07479	2.60844	0.616943	4.16018	3.46856	1.54349	1.21936	1.36275
Achn299591	0	0	0	0	0	0	0	0	0	0	0	0	0.573713	0.690904	0.349145	0.403174	1.31385	0.537231	0.52029	0.947256	1.39955	1.35242	1.39342	1.11631
Achn221811	0	0	0	0	0	0	0	0	0	0	0	0	0	0	0	0	0	0	0	0	0	0	0	0
Achn043691	2.93071	3.65719	4.89833	2.90507	3.45576	5.1431	4.97597	3.11833	3.89386	6.38369	5.83132	6.53067	6.99193	11.4541	6.84378	6.27374	5.94801	6.78146	9.64494	8.01412	6.66898	4.33681	7.99318	9.89338
Achn150031	8.72654	11.0022	5.73273	5.81929	4.18315	6.12371	14.1288	11.7382	9.35344	15.2994	18.2804	19.6471	4.55078	5.02432	4.21549	2.94706	4.95643	4.16594	16.3597	13.3871	8.89058	11.8366	15.0031	9.32752
Achn279271	14.9918	22.3427	22.1058	0.253723	0	0	0	0	0	0	0	0.377048	1.37672	0	0.098749	0.660649	0.187211	0	0	0	0	0	0	0
Achn027781	0	0	0	0	0	0	0	0	0	0	0	0	0	0	0	0	0	0	0	0	0	0	0	0
Achn057651	0	0	0	0	0	0	0	0	0	0	0	0	0	0.175085	0	0	0	0	0	0	0	0	0	0
Achn192461	3.6263	5.49866	3.25851	3.19706	4.62219	2.99077	15.6398	10.6849	12.9782	26.0295	14.743	17.1352	5.89396	7.4405	6.24629	2.89536	2.92023	2.60741	11.6342	5.62161	5.92676	13.2599	17.6822	16.0985
Achn157561	2.29691	3.24654	3.8821	0.894285	0.678719	1.08521	2.1094	1.09383	0.886064	4.20471	1.29467	1.51707	6.10578	7.56074	11.8602	1.49263	2.88122	2.54458	0.783236	0.539925	0.822605	1.73248	0.907748	0.781025
Achn050601	14.4676	14.9341	10.6473	10.373	9.0914	12.2837	14.4547	12.9376	12.6434	18.0054	21.867	18.784	10.6979	11.475	12.0623	8.89625	10.6177	11.0561	12.321	14.4531	12.815	15.5846	19.5201	18.7705
Achn004731	13.1947	13.286	11.6542	5.1546	5.02586	4.4598	6.01438	6.07686	6.89311	7.78846	9.85952	9.5719	16.0652	15.9546	20.9631	7.39919	8.35526	8.58678	6.91588	6.77077	6.72798	6.89375	7.92057	7.75815
Actinidia_chinensis_newGene_7456	0	0	0	0	0	0	0	0	0	0	0	0	0	0	0.185721	0	0	0	0	0	0.311658	0	0	0
Achn339981	0	0	0	0	0	0	0	0	0	0	0	0	0.099717	0	0	0	0	0	0	0	0	0	0	0
Actinidia_chinensis_newGene_7454	3.03307	3.03009	3.03231	1.72143	0.75401	1.07498	1.2218520000000002	2.01146	1.56675	2.41099	2.5624089999999997	2.1478	3.4285419999999998	4.070202999999999	4.28726	1.34603	1.97891	1.77194	2.18015	1.35918	1.7409409999999998	1.87205	1.4318	1.8934950000000002
Actinidia_chinensis_newGene_7455	0	0	0	0	0	0	0	0	0	0	0	0	0.483818	1.47947	0.902053	0.136645	0.852498	0.885318	1.30075	1.82629	2.12987	1.99016	2.01288	1.15539
Achn258821	37.0868	37.575	65.3795	18.681	13.7484	17.5676	8.66075	8.01745	10.8622	13.5271	5.36592	4.60428	31.7552	33.9674	36.7936	17.6528	18.2129	14.0265	30.0387	22.6471	31.8335	15.8545	9.61014	13.1589
Achn184381	0	0	0	0	0	0	0	0	0	0	0	0	2.82384	1.61294	2.13444	0.396639	0.512046	1.14512	1.40211	0.671661	1.38209	0.656238	1.68293	1.29074
Actinidia_chinensis_newGene_7450	0	0	0	0.807956	5.24368	1.7235	0.276165	0.819203	0	0.45507	0.468805	0	0	0	0	0.5481769999999999	1.20064	0.67473	1.24723	0.276455	0.177275	0.101666	0.163986	0.206764
Actinidia_chinensis_newGene_7451	5.73698	8.858566999999999	17.9434	8.07614	18.7664	20.2649	24.8237	14.504392000000001	27.251	2.14196	2.32395	6.42256	12.2022	12.188858999999999	12.8623	14.4961	18.6597	20.3048	23.445631000000002	14.359	23.6937	58.784	30.2642	19.121722000000002
Achn059961	31.9564	35.3646	33.6992	13.849	3.32134	2.30109	11.747	4.16045	8.10167	44.9739	10.3632	11.2951	26.7297	21.0108	28.529	2.40258	1.26493	1.05377	2.05322	1.17037	1.82366	0.511985	0.376331	0.302103
Achn195201	0	0	0.306853	0	0	0	0	0	0	0	0	0	6.26451	6.88109	7.14584	3.22189	3.2126	2.27494	5.35739	5.73262	3.89817	4.07955	9.18281	7.0958
Achn315421	0	0	0	0	0	0	0	0	0	0	0	0	0	0	0	0	0	0	0	0	0	0	0	0
Achn235571	0	0	0	0	0	0	0	0	0	0	0	0	0	0	0	0	0	0	0	0	0	0.741741	1.6949	0
Achn020781	19.0597	17.0782	19.6725	9.23234	5.73706	8.17326	8.25641	10.0007	9.39283	12.4693	11.3892	10.8281	19.9541	20.2927	17.4308	8.84362	8.55767	9.46232	6.66642	5.5591	5.64815	6.44508	5.85577	8.4429
Achn391121	12.4818	14.5461	11.6957	14.6623	4.69817	6.15692	12.8173	7.98216	9.35192	20.9758	35.1691	28.8146	9.89173	9.36157	10.8514	10.1612	11.7071	11.5816	14.2719	20.5745	14.6163	14.487	20.0817	24.8185
Achn009271	0.60236	1.43622	0.200317	0	0.623427	0.754024	0	0	0	0	0	0	3.4857	3.50751	1.20435	1.7447	1.93121	1.38734	0.281141	0.244327	0.307851	0	0	0.228742
Achn306301	0	0	0	0	0	0	0	0	0	0	0	0	0	0	0.238732	0	0	0	0	0	0	0.043699	0	0
Achn043961	4.53166	0.76667	2.38276	0.735812	0.354942	0.461246	0.732587	0.698616	0.678408	2.11349	0.829921	1.71421	4.86808	2.58433	0.772974	0.486099	1.06857	1.16015	2.123	0.880804	1.34291	1.0143	1.01032	0.659253
Achn220181	2.15583	1.39706	1.67785	8.11942	48.2513	16.4761	8.90682	16.748	10.1913	1.60146	2.76849	2.42543	0.855964	1.54047	0.228146	49.4995	48.6965	41.5042	40.4301	62.0322	81.4863	13.36	21.1768	17.3506
Achn299621	11.2767	13.5717	19.5526	214.008	221.471	232.753	63.7719	47.9268	56.0981	14.7166	12.0932	18.6053	13.7511	14.8268	14.0459	228.06	124.729	159.984	192.61	169.682	365.034	99.7014	50.8229	107.532
Achn004081	11.2716	10.7157	16.3182	9.03099	6.33844	8.30066	13.6983	11.2897	13.296	12.3849	9.55436	10.1632	10.7114	13.435	12.2335	16.7353	22.023	16.9691	18.351	21.2228	17.0345	10.7182	19.251	19.0021
Achn062281	0	0	0	0	0	0	0	0	0	0	0	0	0.256615	0	0.587813	0	0	0	0	0	0.359507	0	0	0.437611
Achn065061	0	0	0	0	0	0	0	0	0	0.072824	0	0	14.2755	5.14604	0.815818	2.37024	1.69693	1.22437	2.97073	4.2661	3.55757	0.892511	1.27498	0.701947
Achn225641	0	0	0	0	0	0	0	0	0	0	0	0	0	0.248618	0.592649	0.133704	0	0	0	0	0	0	0	0.217222
Achn336531	0	0	0	0	0	0	0	0	0	0	0	0	0.091174	0.646752	0.140135	0.345311	0.121835	0.343507	0	0	0.107342	0	0	0
Achn061951	0	0	0	0	0	0	0	0	0	0	0	0	0	0	0.071898	0	0	0	0	0	0	0	0	0
Achn020431	0	0	0	0	0	0	0	0	0	0	0	0	0	0	0	0	0	0	0	0	0	0	0	0.204422
Achn313701	0	0	0	0	0	0	0	0	0	0	0	0	0.370469	0.465036	0.363568	0.065633	0	0	0.142374	0	0	0.154084	0	0
Achn146341	2.55256	4.10414	3.42184	1.55126	1.14738	1.0033	2.35048	1.8718	1.34746	4.98459	4.1246	3.08656	10.1689	8.97983	10.2599	4.12184	4.28432	6.1422	3.25974	5.41357	1.45337	0.311378	0.526054	1.30223
Achn063881	39.5499	37.4447	38.9666	41.4056	28.6013	33.9194	49.1378	43.5262	52.225	53.5864	46.8874	41.8813	16.0575	15.399	16.1693	12.8079	10.3151	12.1897	14.4584	9.84869	10.6393	12.0081	13.4	16.0713
Achn053951	10.836	9.78876	6.41732	3.61342	1.04655	5.17972	0.902597	1.60467	2.18601	0.392587	1.16717	1.21987	11.6645	8.39433	6.44653	8.31627	15.0974	8.00765	6.76221	7.79931	6.77401	6.20132	4.75667	5.71521
Achn220231	0	0	0	0	0	0	0	0	0	0	0	0	1.35183	0.974542	0.812333	0.638537	0	0.247113	0.403849	0.108049	0.303698	0.583978	0	0
Achn068851	2.92596	1.88789	1.41735	1.519	0.496863	0.680991	1.79121	1.71926	1.50856	4.7414	2.82874	3.92451	0.073946	0.031111	0.181406	0.269072	0.075919	0.187512	0.176282	0.098079	0	0.40458	0.134322	0.191746
Achn176731	0	0	0	0	0	0	0	0	0	0	0	0	0.430026	0.057089	0.113025	0.497616	0.187432	0	0.151578	0	0.156683	0	0.826639	0.357594
Achn102371	0	0	0	0	0	0	0	0	0	0	0	0	0	0	0	0	0	0	0	0	1.10167	0.411397	0	0
Actinidia_chinensis_newGene_8088	0	0	0	0	0	0	0	0	0	0	0	0	0	0	0	0	0	0.238871	0	1.3137	0.203227	0	0	0.253439
Achn147691	6.06026	4.33877	1.99402	1.90563	0.124196	3.50933	3.3845	2.61822	2.25953	3.34077	3.13713	3.92514	23.1752	16.3672	28.3376	2.41285	2.47616	3.05819	4.6626	6.2562	2.26355	2.99473	1.92484	3.14268
Achn261831	0	0	0	0	0	0	0	0	0	0	0	0	0	0	0	0	0	0	0	0	0	0	0	0
Achn311321	49.2461	58.6839	57.1302	23.8057	17.2804	18.537	21.1785	23.587	23.1277	32.6858	29.6382	33.0262	33.3479	26.9598	25.946	13.4909	10.5254	14.359	11.0334	16.2323	13.9248	10.2796	9.02974	7.94637
Achn214001	0	0	0	0	0	0	0	0	0	0	0	0	2.00856	1.51262	2.13973	0.931197	1.12141	0.7138	0.931907	0.240197	0.37175	0.840658	0.536475	1.5943
Achn032461	0	0	0	0	0	0	0	0	0	0	0	0	0	0	0	0	0	0	0	0.236734	0	0	0.115279	0
Achn226171	0	0	0	0	0	0	0	0	0	0	0	0	0.230803	0	0	0.369341	0.346543	0.163657	0.05335	0	0.141756	0.144326	0	0.139569
Achn059381	0	0	0	0	0	0	0	0	0	0	0	0	0	0	0	0.19651	0.052023	0	0	0	0	0	0	0
Achn277091	0	0	0	0	0	0	0	0	0	0	0	0	0.393777	0	0	0	0	0	0	0	0	0	0	0
Achn065391	11.5403	10.857	11.1546	6.702	3.61514	5.16392	13.0824	10.8506	13.0044	12.8683	16.2918	12.3693	4.35651	6.56853	6.08877	7.77708	8.79287	9.50532	11.3538	8.78428	8.09594	6.10499	8.63965	9.82859
Achn264921	37.1419	22.2098	4.47178	0.408941	1.2758	0.566344	0	0	0	0	0	0	32.6836	35.4306	11.8129	3.63065	0.898421	2.88071	0.225318	0	0	0	0	0
Achn174461	0.123957	0	0.12181	0	0	0.427797	0	0	0	0	0	0	0.528011	0.302273	0	0	0	0	0	0.264331	0	1.44002	0	0.143495
Achn180271	0	0	0.191611	0	0	0	0	0	0	0	0	0	0	0	0	0	0	0	0	0	0	0	0	0
Achn061481	249.323	278.469	175.482	69.3125	32.0142	41.1134	81.7968	74.0855	94.991	104.457	87.0817	97.7837	154.97	145.481	198.272	65.1255	124.405	118.766	60.1218	123.589	147.838	98.7093	131.43	88.2815
Achn051551	1.32441	1.40592	0.789877	1.96779	0.816912	1.58455	1.95206	1.35325	1.94605	2.72863	3.38536	1.10631	3.35585	3.43449	1.25253	0.70508	1.63459	1.33909	0.424487	1.41525	1.18722	1.51946	3.47214	2.15576
Achn370611	17.4889	12.4165	22.799	44.2932	63.4147	54.5731	33.2863	33.1866	39.5972	26.3125	26.5118	36.2858	56.6421	41.4774	47.4464	48.0341	44.8878	46.9471	40.3711	24.8282	42.9477	11.3807	17.1823	16.3264
Achn271801	0	0.607718	0.699081	11.5315	1.74185	2.71975	38.7371	60.3202	96.754	33.102	0	1.0154	0.21856	0.480249	0	0.131715	0.161975	0	0.206742	0.089742	0.460707	0.096157	2.09607	0
Achn086111	25.7094	22.1837	26.4465	17.9818	9.41105	12.182	11.197	13.6749	13.9515	13.4799	14.5148	16.1565	18.757	15.9094	16.0666	9.02308	7.02893	6.4845	5.52731	4.8507	5.00425	8.71815	7.71221	9.19848
Actinidia_chinensis_newGene_532	0	0	0	0	0	0	0	0	0	0	0	0.283518	0.552592	1.12342	0.50588	0.932697	0.835089	0.134568	1.43154	3.0381590000000003	2.81317	5.92549	10.146429999999999	10.4126
Achn185471	39.2715	42.5082	29.3867	40.6386	28.1503	36.8252	48.5611	39.4255	51.5039	40.0741	50.8309	50.8063	26.603	26.0655	28.2569	32.9474	33.6916	31.628	50.799	45.8726	42.9455	43.1308	37.8735	45.1514
Actinidia_chinensis_newGene_8080	0	0	0	0	0	0	0	0	0	0	0	0	0	0	0	0	0	0	0	0.136316	0.298834	0.53377	0	0
Achn344451	1.17486	1.71341	1.64351	0	0.469184	0	0.285511	0	0	0	1.08283	0	2.71448	3.36057	2.01328	1.59102	3.03709	2.22257	0.961234	0.925791	0.941379	2.69206	2.1678	2.00247
Achn023201	8.67562	10.2891	9.01568	4.53706	6.82688	5.04005	6.56662	4.65378	6.70671	6.22903	10.903	5.39241	15.0855	9.96407	9.18685	6.45396	5.32528	4.82019	5.7571	3.0793	3.68799	4.55734	1.45881	4.60732
Achn194151	0	0	0	0	0	0	0	0	0	0	0	0	0.662437	0.762738	1.10038	0	0.136646	0.211064	0	0.207773	0	0.234991	0.572182	1.69518
Actinidia_chinensis_newGene_8081	0	0	0	0	0	0	0	0	0	0	0	0	0.153309	0.186514	0	0.094381	0.165178	0.305636	0	0.257916	0.235334	0.137467	0.404564	0.170145
Achn377961	0.528546	0	0.172554	0	0.640365	0.531736	0.490386	0.962313	0.734639	0.123588	0	0.110601	0	0.07219	0	0	0	0	0.547926	0.30487	0.14138	0.371439	1.5487	0.40552
Achn058381	0	0	0	0	0	0	0	0	0	0	0	0	0	0	0	0	0	0	0	0	0	0	0	0
Achn308651	0	0	0	0	0	0	0	0	0	0	0	0	0	0	0	0	0	0	0	0	0	0	0	0
Achn390651	0	0	0	0	0	0	0	0	0	0	0	0	0	0	0	0	0	0	0	0	0	0	0	0
Achn300461	12.1689	14.3612	11.0289	9.80469	7.07471	10.0749	14.0286	12.3902	19.2421	7.79566	10.4511	10.0695	38.3702	43.4102	39.7978	21.2031	25.3026	31.2024	14.0025	19.6116	10.1836	4.43355	3.84756	4.77542
Achn126061	0	0	0	0.191701	0.237467	0	0	0.134461	0	0	0	0	0.018554	0.042813	0.051639	0.114142	0	0	0	0	0	0.193119	0.049017	0.103354
Achn059031	27.5259	32.4447	25.5663	33.5277	17.7592	32.5351	52.4363	47.6072	48.2522	45.6916	48.5414	49.6649	25.2874	24.1238	19.485	19.055	23.3966	21.1785	29.1643	36.1455	22.0921	31.691	27.8459	30.5934
Achn189151	0	0	0	0.239335	0.214387	0.17957	0	0	0	0	0.06401	0	0.55087	0.351245	0	0.04367	0.089227	0.06999	0.194332	0.288787	0.20989	0.136991	0	0.184712
Actinidia_chinensis_newGene_12398	2.07769	3.61032	4.5911	0.486049	0.232479	0.171001	1.17436	0.46141	0.798118	0.526829	0	1.35444	17.5013	19.1863	6.83379	3.14303	4.90159	4.69249	0.091826	0.149614	0.577341	0	0.083341	0.058244
Actinidia_chinensis_newGene_12399	0	0.43075	0	0	0	0	0.304681	0.086638	0	0	0	0	0.410378	0.505285	0.659371	0.097045	0.904894	0.058899	0.067967	0	0	0.660511	0.609289	0.524993
Actinidia_chinensis_newGene_8260	0	0	0	0	0	0	0	0	0	0	0	0	0	0	0	0	0	0.417314	0	0	0	0	0	0
Actinidia_chinensis_newGene_12394	0.185129	0.067595	0.014189	0.136549	0.074255	0.158069	0.643898	0.269735	0.306712	0.236712	0.740758	0.209369	0.718018	0.486075	0.061384	0.276208	0.806561	0.629041	0.688054	0.416502	0.55286	1.01014	0.841902	0.590939
Actinidia_chinensis_newGene_12395	0.030558	0.11128	0	0.577721	0.156297	0.050977	0.520633	0.908812	0	0.819278	0	0.585953	1.20013	0.804987	0.701194	0.533663	0.754848	0.5026280000000001	0.51212	0	0.311373	0.429579	0.137077	0.797032
Actinidia_chinensis_newGene_12392	0.311887	0.822089	0.245494	0	0.19394	0.220497	0	0.270911	0.264182	0	0.118705	0.047106	3.31654	3.16404	1.0922729999999998	0.920135	0.109241	1.59842	0.394212	0.026369	0.120561	0	0	0
Actinidia_chinensis_newGene_12393	3.1015129999999997	2.33564	0.7914730000000001	0.6421680000000001	0.124447	0.17012	2.04163	0.471368	0.64288	4.44389	4.82416	4.54789	1.41039	1.5501770000000001	3.1117	1.9098	0.6046940000000001	0.697621	3.04304	4.97973	2.6161779999999997	5.7498249999999995	9.032433999999999	5.21142
Actinidia_chinensis_newGene_12390	2.40675	3.16565	1.9301	0.130493	0	0	0.075361	0	0	0	0	0	14.2447	7.54078	8.28056	1.92648	2.84857	2.75815	1.59604	0.768842	1.29762	0.75544	0.298582	0.324428
Actinidia_chinensis_newGene_12391	0.52087	0.773177	0.109381	1.57313	0.972751	0.076445	3.06779	3.10701	0.264154	0.08543	2.26034	2.32219	0.09941	0	0.075918	0	0	0	0	0	0	0	0	0
Achn078661	25.4199	19.9941	19.8601	51.6279	42.5492	88.2024	70.3914	82.9407	123.557	80.8615	58.4081	67.4643	12.3368	12.2139	10.5059	6.97993	7.19474	10.1201	4.67318	3.51437	4.6677	5.7474	4.01941	3.22467
Achn390551	0	0	0	0	0	0	0	0	0	0	0	0	16.2966	20.9135	12.2648	8.95632	6.45522	9.29517	8.93105	2.75722	5.79635	3.27268	3.42514	4.56629
Achn025061	0	0.167882	0.105922	0	0	0.434238	0	0.38501	0	0.268972	0.116092	0.270664	0	0	0	0	0	0	0	0	0	0	0	0
Achn010401	0	0	0	0	0	0	0	0	0.263231	0	0	0	0	0	0	0	0	0	0	0	0	0	0	0
Achn303841	0	0	0	0.976089	1.93024	1.35164	0	1.91602	0.165886	0	0.21135	0.446943	1.03294	0.533431	0.873923	0.340577	0.233892	0.151443	0.406429	0.709051	0.404892	4.50079	3.23408	2.80929
Achn013151	21.1127	36.8362	29.7766	18.4515	10.6541	15.299	13.7867	25.2959	16.8051	30.0315	55.652	55.1297	49.9134	53.9269	54.1075	29.4735	28.6501	37.2681	20.1707	5.61528	14.1531	18.7124	32.6224	13.1861
Achn006671	7.81908	5.83927	5.66087	2.66627	2.1193	4.09141	3.56276	7.22056	3.96959	5.67861	2.6414	4.22065	8.40112	2.33033	8.46616	6.57769	7.38866	3.97194	12.199	12.5911	12.5488	16.1415	18.0705	18.8879
Achn102951	2.61582	2.7056	0.869097	0.191039	0.181765	0.486858	0	0	0.09463	0	0	0	4.19808	2.75051	2.05918	0.570932	0.809278	0.630596	0.118312	0.20418	0.326265	0.106455	0.025111	0.050333
Achn224991	10.6528	16.7655	5.8324	2.86903	5.63063	3.20081	0	0	0.489475	2.14667	1.77601	0.536106	9.88514	9.90527	14.1291	5.56439	9.08772	8.46779	4.9365	2.30661	2.32238	3.7822	2.16307	3.16721
Achn018311	27.8111	33.5789	24.3277	15.2532	10.1335	15.1265	22.069	22.6939	22.761	28.1601	41.9167	32.2658	16.2797	17.1983	16.9755	8.58515	9.99611	12.0621	7.85649	7.64918	8.42394	9.56292	9.44664	10.463
Achn062751	6.71902	8.50536	4.41218	4.95761	0.174112	0.898521	0	0	0	0	0	0	7.98788	10.4608	12.1656	1.60847	5.35251	6.09939	1.47373	0.551367	0.760259	0.410754	0	0
Achn067501	5.07949	2.1979	9.33163	0.482853	1.15569	0.944982	0.311921	0.192933	0	0.197998	0.751061	0	17.3306	13.1152	12.5372	6.4619	6.75542	3.45214	3.10179	1.83648	5.33219	0.401844	0.400328	0.527566
Achn300791	20.7223	24.1692	21.9099	17.7415	14.1875	13.7343	24.2493	26.0609	23.8373	31.0758	28.2425	25.2988	10.6815	10.8392	12.0119	4.80262	8.09489	7.19012	4.5971	4.73165	4.42169	4.64497	4.42117	7.37333
Achn307161	0	0	0.26872	0	0	0	0	0	0	0	0	0	0.628359	1.05705	0.347726	1.2943	0.502577	0.309703	0.35433	0.809719	0.591431	2.7986	4.94294	6.90774
Actinidia_chinensis_newGene_14449	1.92144	2.44709	0.189132	6.53482	5.21764	3.64229	0.650914	1.6568	1.17035	0.701196	1.19608	0.82643	0.505061	0	0.255246	0	0	0	0	0	0	0	0	0.188784
Achn061221	7.29005	6.5563	9.78158	5.4652	3.25289	3.06246	2.7979	2.55157	3.47023	5.485	4.54454	6.4039	3.13036	2.47866	2.99668	1.284	1.37095	1.31235	0.803828	1.00444	1.18362	0.422661	0.99303	0.897993
Achn325831	0	0	0	0	0	0	0	0	0	0	0	0	24.6418	38.4938	23.7094	3.34244	3.30089	3.89841	0.301725	1.77049	0.310774	0.070532	0.074014	0.035964
Achn072971	0	0	0	0	0	0	0	0	0	0	0	0	0	0	0	0	0	0	0	0	0	0	0	0
Achn340221	27.2131	60.184	21.0259	15.2334	13.5433	12.4813	0.138952	0	0.411796	0	0.712551	0	223.978	128.299	167.751	68.1408	121.993	82.7451	20.9675	5.67788	11.426	0.670164	0.299092	1.15569
Achn233621	11.9911	11.2333	14.1492	13.2818	7.15747	8.47401	7.156	6.91826	8.31831	6.50346	7.88203	8.53583	10.416	10.3438	9.81904	8.01801	6.80536	8.67536	5.49454	5.29612	5.16704	4.50696	4.32131	5.78964
Achn274541	0.593355	0.20071	1.44082	0.505836	0	0.682395	0.225125	0	0.365306	0	0	0.068074	0.33431	0.394672	0.799886	0.2635	0.462467	0	0.224732	0.100065	0.20136	0	0	0
Achn106701	104.238	150.44	158.084	120.828	102.298	63.6522	39.3173	28.8562	78.8039	5.48712	2.64359	5.07163	0.417738	4.57303	0.46534	1.06319	0.240019	3.15637	1.62199	0.573949	0	0.009565	0	0
Achn143591	6.34479	4.64937	7.34973	3.0468	1.13769	1.25574	2.59237	5.56988	6.41316	13.4697	6.97433	5.84578	42.0885	42.286	20.5066	26.319	21.2195	29.0092	13.2409	28.9326	13.1143	15.6998	18.8621	23.422
Achn026491	9.05881	14.2963	6.52273	15.8655	11.6264	14.1825	17.4117	14.9654	10.7225	21.0705	22.8387	15.7031	16.5464	12.1017	12.9855	7.04014	9.79736	6.27199	11.8936	18.5678	11.6611	25.0295	22.5788	24.5895
Achn377341	0	0	0	0	0	0	0	0	0	0	0	0	0	0	0	0	0	0	0	0	0	0	0	0
Achn222691	0.683752	0.129311	0.540638	1.77169	1.2387	3.41263	5.52892	2.38507	3.25915	4.0961	11.9429	13.1041	1.17147	0.690123	0.46002	17.2999	8.53944	9.61541	33.2005	26.6647	62.1284	54.4581	163.696	55.3661
Achn081461	0	0	0	0	0	0	0	0	0	0	0	0	0.379262	0.146724	0.116749	0.188422	0	0	0.10189	0	0	0.172287	0	0.214514
Actinidia_chinensis_newGene_12645	0	0	0	0	0	0	0	0	0	0	0	0	0	0	0	0	0	0	1.04192	0.751203	0.329042	0.189098	0.939057	0.712941
Actinidia_chinensis_newGene_12647	0	0	0	0	0	0	0	0.299935	0	0.829527	0	0.434942	1.72496	2.29036	2.21957	0.720482	0.641691	0	0.538377	0.234419	0.990936	0.865557	0.432665	0.967678
Actinidia_chinensis_newGene_12640	0	0	0	0	0	0	0	0	0	0.105992	0	0	1.50081	2.15309	1.01714	0.516113	1.33201	0.8648389999999999	0.90055	0.176032	1.41021	0.66971	0	0.396765
Achn332531	0	0	0	0.34474	1.3027	1.19833	0	0	0	0	0	0	0	0.188126	0.088322	0.123	0	0.376233	0	0	0	0	0	0
Achn337721	8.3238	10.4398	10.1766	6.89829	1.78086	3.88085	2.48256	1.29766	3.70844	3.14951	6.47972	6.24777	8.10776	7.01557	7.20561	7.85644	7.64766	9.54798	1.79752	3.00734	1.69229	2.71248	4.75594	4.67455
Actinidia_chinensis_newGene_12648	0	0	0	0	0	0	0	0	0	0	0	0	2.95203	2.48574	1.72693	1.10479	1.9889	0	1.11456	1.15318	7.45214	0.916426	0.267934	1.85813
Actinidia_chinensis_newGene_12649	0	0	0	0	0	0	0	0	0	0	0	0	0.186121	0.345023	1.53343	0.113549	1.1650909999999999	1.76697	5.27372	0	0.37311	0.681515	2.19634	1.81115
Achn107251	0	0.079731	0	0	0	0	0	0	0	0	0	0	0	0.058984	0.04246	0	0.12721	0.061492	0.104711	0	0.230005	0	0	0.211055
Achn270041	0	0	0	0	0	0	0	0	0	0	0	0	0	0	0	0	0	0	0	0	0	0	0	0
Achn363111	46.2914	37.7216	47.9947	18.642	18.8178	17.7873	20.5979	16.8625	21.9313	30.6656	25.4546	22.0972	41.8237	33.9312	41.6162	23.6056	25.2122	20.422	30.065	22.7705	26.8559	44.277	36.2945	43.9173
Achn145991	0.466988	0.409642	0.571814	0.460734	0.128652	0.252948	0.203233	0.068717	0.152027	0.2157	0.46351	0.130934	0.22515	0.118386	0.403547	0.12135	0	0.037243	0.129054	0.10051	0	0	0	0.134323
Achn339611	0	0	0	0	0	0	0	0	0	0	0	0	0	0	0	0	0	0	0	0	0	0	0	0
Achn100701	8.78567	11.4631	6.45209	2.84759	2.37011	3.94855	4.10772	6.17776	2.82276	8.1919	15.6121	8.23401	6.909	6.17354	4.338	3.00096	2.41079	3.79634	4.15773	7.07029	7.29601	5.13606	3.74365	6.5091
Achn285771	0	0	0	0	0	0	0	0	0	0	0	0	0	0	0	0	0	0	0	0	0	0	0	0
Achn334261	82.5614	94.9973	65.4597	37.0192	18.7398	26.6049	32.2789	27.1752	28.9842	62.3923	61.5678	56.0628	55.6068	46.486	52.1807	16.2513	29.1082	19.7098	10.3953	14.0314	11.3308	18.6263	22.1071	25.048
Achn123251	10.5426	6.13647	12.9905	169.045	269.489	186.27	152.596	134.878	87.2871	34.8129	42.3505	46.6677	12.0236	24.751	8.25343	571.498	447.217	405.128	390.544	462.574	725.386	612.308	536.556	490.36
Achn330971	23.0243	29.5749	24.0718	11.0218	20.4215	17.2502	9.19678	6.33848	6.90583	8.35954	9.68586	11.3198	20.4707	14.8803	20.5379	14.7279	20.294	20.9315	10.9754	11.6078	8.09776	2.43136	3.87683	4.86466
Achn202311	0.683881	0.785881	1.00445	0.151556	0.203415	0.077164	0.057717	0.120977	0.11894	0.124259	0.126864	0.065534	3.29494	3.20444	2.97142	1.16443	2.59687	1.70843	1.86285	1.13359	0.683156	0.272355	0.191906	0.472693
Achn207141	0	0	0	0	0	0	0	0	0	0	0	0	0	0	0	0	0	0	0.529737	0	0.391896	0	0.092277	0
Achn175411	1.86072	1.2143	1.10216	0.168449	0.277992	0.073149	0.270595	0.252538	0.635373	0.181237	0.352357	0.222726	3.90541	4.54545	2.53565	1.31746	1.1168	1.28488	1.5104	0.898196	2.01459	0.637332	1.38753	0.991103
Achn185621	0	0	0	0	0	0	0	0.841742	0	0	0	0	4.05444	3.68219	1.29248	0	0	0.438458	3.41565	0.475863	5.58484	2.46425	3.21618	2.41641
Achn140811	0	0	0	0	0	0	0	0	0	0	0	0	0	0	0.169932	0	0	0	0	0	0	0	0	0
Achn233831	1.46785	0.35933	0	0	0	0	0	0	0	0	0	0.113481	2.5879	3.03871	0.969756	0.291884	1.05591	0.560685	0.044859	0.222772	0.612115	1.51333	1.53365	1.81189
Achn184401	70.3978	85.3459	79.5642	29.6813	25.4009	24.4747	18.8825	18.5149	19.509	28.1767	33.0109	22.571	123.977	111.429	102.328	40.9069	32.2121	35.9751	40.0408	42.5152	23.6884	19.7314	22.7582	29.6132
Achn195781	9.5071	6.38895	6.72662	3.13328	1.62517	3.55183	9.19457	3.17545	5.59616	13.4349	11.1495	7.4361	6.28524	9.12684	6.77729	5.2711	5.78211	5.22397	4.80396	6.70587	4.59603	8.0234	10.4382	11.2694
Achn233661	0.13377	0.307837	0	0	0	0	0	0	0	0	0.783977	0	0.968561	1.20932	2.20541	0.049491	1.85833	0.90618	1.6058	0.154035	0.176816	2.2655	0	0.586402
Achn309211	3.3171	3.56124	3.95783	2.15731	2.7368	1.55368	0.807079	2.01619	2.33099	2.35608	1.4718	2.79625	2.57288	2.87946	3.17277	2.28017	1.63323	1.54282	3.2855	3.51827	3.81212	2.47909	0.520224	2.78736
Achn343201	11.9081	6.85678	2.88062	727.528	1074.17	1368.3	2279.71	1933.55	1551.34	1168.93	1142.2	1408.8	9.50637	12.5387	9.35019	881.926	1011.18	823.532	1028.46	634.738	602.115	345.521	754.045	762.543
Achn124711	0	0	0	0	0	0	0	0	0	0	0	0	0	0	0	0	0	0	0	0	0	0	0	0
Actinidia_chinensis_newGene_13515	0	0	0	0	0	0	0	0	0	0	0	0	0.265604	0	0	0	0.245469	0.152701	0	0	0.710272	0.342518	0	0
Actinidia_chinensis_newGene_13514	0	0	0	0	0	0	0	0	0	0	0	0	0.131187	0.248995	0.493727	0	3.16505	3.20457	0.703579	1.26223	5.86675	0	0	0
Actinidia_chinensis_newGene_13513	0	0	0	0	0	0	0	0	0	0	0	0	0.091719	0.099234	0.465138	0	0.058263	0.071154	0.073057	0.254744	0	0	0.060352	0
Achn209471	0	0	0	0	0	0	0	0	0	0	0	0	0.516624	0	0	0.670647	0	0	0	0	0.215053	0	0	0
Achn182121	1.65188	1.4851	1.02873	0.620359	0.520841	0.112148	0.108285	0.118819	0.236447	0.761572	0.096274	0.23365	1.80533	1.71196	1.54667	0.333658	0.285095	0.787251	0.468768	0.352042	0.714515	0.294704	0.030033	0.201332
Achn127001	2.85178	3.76095	2.07329	0.489511	0.23384	0.225904	0.079906	0	0	1.08761	0	0.592198	1.08239	1.04801	0.400285	0.154675	0.332348	0.088405	0.026944	0.04321	0.088385	0	0.017821	0
Achn123781	0	0	0	0	0	0	0	0	0	0	0	0	0	0	0	0	0	0	0	0	0	0	0	0
Achn376761	14.3021	13.9609	12.2741	7.78419	4.84864	4.76041	5.48482	6.00767	7.73115	5.63127	9.98199	6.65255	7.53749	7.90395	8.60784	4.47652	4.80381	4.09626	7.27541	6.00641	6.82653	10.4543	6.29766	10.3491
Achn073251	12.2333	12.5384	11.2071	7.26223	3.81101	5.99683	6.08635	5.5144	4.79704	7.33675	7.30662	8.86654	24.3755	22.3164	21.0219	10.3462	13.6062	10.6147	14.8025	10.668	14.5517	19.8963	28.2031	26.7828
Achn183831	30.673	30.2492	30.1667	17.974	26.1713	31.125	21.5022	16.5109	27.4016	32.4982	25.8077	33.2146	12.4502	10.7834	8.48106	9.35001	10.9415	9.66622	10.7985	9.25352	11.892	6.38481	12.3884	12.9071
Achn284791	43.1368	38.9243	42.1076	36.8155	36.7123	44.4099	52.7504	51.0132	49.9185	58.0484	47.1094	54.5685	53.9267	48.3546	55.6797	44.1876	38.7159	44.1924	44.8518	52.3137	49.0395	51.0026	46.6155	44.2626
Achn372441	23.6903	18.8714	28.9704	19.1976	10.6426	19.5943	4.802	6.22217	9.33796	11.2949	5.43942	4.27999	3.88979	4.7333	4.70361	3.54951	3.18684	3.74065	2.19844	1.03214	2.80757	0.81115	0.615681	0
Achn063571	0	0.217748	0	0	0	0.121993	0	0	0	0	0	0	7.74179	6.80893	7.75311	2.86831	2.62098	2.86264	1.95492	2.55501	3.58557	1.46983	0.929854	1.78865
Achn207491	16.3863	18.4157	16.623	4.51347	7.29452	2.2488	3.13496	4.23464	3.77308	8.40226	8.69307	7.06391	15.0116	16.7796	17.6269	9.13794	10.8069	14.859	6.22767	8.87383	6.38103	12.4964	8.43653	12.1024
Achn275631	22.8059	25.2699	23.487	12.7383	6.73484	8.38029	11.7374	11.7017	14.5787	17.8825	17.9662	15.5536	17.9378	15.619	18.4257	5.82439	6.00646	7.14241	5.88644	7.06029	5.44346	12.5954	11.9798	12.0536
Achn239471	0	0	0	0	0	0	0	0	0	0	0	0	0.371329	0	0.312463	0	0	0	0	0	0	0	0	0
Achn071211	0	0	0	0	0	0	0	0	0	0	0	0	1.09143	0.165292	0.092631	0.07444	0	0	0	0	0.20871	0	0.438073	0.420045
Achn079041	14.5571	13.2129	10.5835	6.17403	3.8327	3.3425	5.35578	6.53856	6.68254	6.01132	9.14174	6.62375	47.7929	52.2675	54.7035	12.8236	12.7623	14.1708	6.52071	8.14424	9.9051	13.6003	17.3074	9.98581
Achn231661	16.0114	18.7574	15.4858	11.0347	10.5432	10.3861	17.8569	11.1332	23.0228	28.2599	35.8188	24.8002	16.5501	15.1277	17.6726	13.1404	16.673	13.8981	24.8598	26.6642	26.8675	24.9414	32.0241	28.6763
Achn001041	4.43507	4.76407	4.99054	18.3337	10.2141	12.4276	13.3413	12.2623	14.1886	10.6128	8.64481	4.70895	5.70236	5.96241	5.25413	3.45413	3.17997	2.83257	5.96271	4.15077	4.89022	4.15033	4.30704	6.64816
Achn235961	0.074971	0.580191	0	0.212159	0	0	0	0.067099	0	0	0	0.124475	0.569758	0.292251	0.556125	0.447983	0	0.17658	0.766209	0.152597	0.213953	0.169728	0.10145	0.459881
Achn330391	0	0.88498	0	0	0.219646	0	0	0	0	0	0.484354	0	0	0.21408	0.137766	0	0	0	0	0	0	0	0	0
Achn364461	0	0	0	0	0	0	0	0	0	0	0	0	0	0	0	0	0	0	0	0	0	0	0	0
Achn271391	13.6324	24.2269	14.823	7.2758	2.45001	2.40151	3.51666	5.30188	5.68672	23.2128	19.3632	19.9852	13.0371	13.7699	13.4696	4.52987	6.28371	6.4717	3.57949	3.79081	3.51462	2.17847	1.33376	2.77373
Achn338561	24.5613	19.979	23.4427	19.8117	13.9762	16.025	12.717	12.6209	12.3633	15.8095	12.2536	18.822	35.6106	36.152	31.6703	30.5504	37.1236	33.3111	52.1458	41.1045	39.4283	37.1602	41.6067	46.5135
Achn324041	3.44163	3.78686	6.48603	2.93384	1.31438	0.681071	2.05154	0.814847	4.57726	1.76221	1.85153	2.29068	6.24226	6.29536	5.19976	3.99709	4.14175	3.75013	3.321	4.017	4.70979	4.03036	3.14466	4.26617
Achn284421	0	0	0	0	0	0	0	0	0	0	0	0	0	0	0	0	0	0	0	0	0	0	0	0
Achn034171	0	0	0	0	0	0	0	0	0	0	0	0	0	0	0	0	0	0	0	0	0	0.067381	0	0
Achn000351	0	0	0	0	0	0	0	0	0	0	0	0	0	0	0	0.218466	0	0	0.084707	0.133352	0.234961	0	0.281366	0.078173
Achn074591	50.1639	62.8133	56.444	50.8402	48.1658	50.4004	54.3764	62.7781	59.2506	73.0879	68.9178	59.0366	39.1267	30.9091	36.6047	33.0001	39.1496	32.7715	33.6526	33.6918	32.0184	24.5566	18.7136	29.3767
Achn166271	12.2404	6.38601	22.9865	5.89222	5.72687	8.48569	7.56692	7.48426	6.84475	5.10989	5.23034	6.65406	15.7729	11.2148	13.4397	5.99393	6.52706	6.29885	4.64084	5.20665	5.3393	0.419339	0.399705	1.37445
Achn120781	37.2748	41.3746	46.2961	15.2207	14.8213	14.2017	8.43041	11.5012	12.7415	27.2232	16.377	17.5642	46.0975	43.8672	50.0818	29.0759	26.0764	27.7012	12.7262	14.2573	20.1654	9.20735	5.9728	19.0395
Achn065831	24.5256	26.4997	23.0519	3.68135	4.0936	3.79857	7.27695	7.04668	6.05326	9.58215	11.5002	8.87959	15.5602	17.3352	18.7616	4.84235	3.99631	2.43305	4.79942	3.44697	3.33633	6.13558	2.86194	6.36543
Achn173151	16.1644	17.6425	15.2048	7.17614	6.02045	5.19762	6.03732	6.50998	6.99348	11.6118	9.73136	7.79401	9.16458	9.82825	7.22193	1.68315	2.16125	1.94974	1.85932	3.22931	3.47365	4.4399	3.5381	5.19152
Achn058811	37.7757	55.0054	60.5636	5.00088	1.76545	2.63436	4.89044	5.43753	10.7871	8.04512	1.60762	3.3762	44.9838	54.6428	67.6698	11.9889	15.7536	18.7714	4.18024	7.20579	6.54831	1.00023	0.949294	0.493822
Achn311971	28.5153	18.6959	28.9815	27.3294	23.886	29.7074	22.2971	26.4113	24.3831	16.4842	21.443	20.9584	46.4828	40.1978	41.9724	36.5968	67.9161	54.2142	65.3165	44.4786	42.8292	31.2505	36.0071	27.8348
Actinidia_chinensis_newGene_9421	22.3773	32.1189	13.8716	15.5364	10.2969	15.2791	27.7571	22.3919	21.0915	38.0133	40.8077	35.4507	0.561969	5.01651	0.574136	5.59996	0.392568	0.506026	0.126913	11.6138	0.396725	0.580161	6.80577	1.08621
Actinidia_chinensis_newGene_9423	56.1603	63.1593	62.8335	44.7885	47.785	49.8472	49.9791	49.3711	43.6996	25.9928	27.3977	29.6089	56.006316999999996	60.115	46.761084000000004	53.5635	36.464096999999995	56.781093000000006	38.5704	23.9885	39.6229	36.7278	35.090393999999996	30.1307
Actinidia_chinensis_newGene_9422	0	0	0	0	0	0	0	0	0	0	0	0	0.307263	0	0	0.11205	0	0.253001	0	0	0	0	0	0.385575
Achn104281	0	0	0	0	0	0	0	0	0	0	0	0	0	0	0	0	0	0	0	0.250519	0	0	0	0
Actinidia_chinensis_newGene_9424	17.2089	14.654	17.767	15.0674	11.4037	13.9332	7.92995	9.33976	12.9488	13.9321	12.3341	13.7951	27.7244	36.419383999999994	24.6486	26.5799	23.801011000000003	27.1713	33.4672	30.2265	31.4919	29.0609	28.7874	40.767210999999996
Achn277771	0.393355	0.285129	0	0	0	0	0	0.173805	0	0	0	0	0	6.89097	0	0	5.26435	2.88041	4.96833	4.136	0	5.32588	2.34751	2.63806
Actinidia_chinensis_newGene_9429	0	0	0	0	0	0	0	0	0	0	0	0	0	0	0	0	0	0	0	0	0.809724	0	0	0
Achn218951	4.17807	3.41263	3.46687	0.581455	0.346323	0.213126	0	0.090661	0	0.555053	0.21202	0.20121	1.24764	2.89193	2.90406	0.759811	1.44525	0.398485	0.270857	0.113507	0.258879	0.258221	0.178685	0.156545
Achn331371	5.76921	6.48845	7.97344	1.59411	2.94882	1.08753	0.669435	0.988342	2.22977	0.620706	0	0	10.9124	14.3948	11.6286	1.83812	2.32841	3.85918	2.5378	1.95522	0.387291	0	0	0
Achn133791	0	0	0	0	0	0	0	0	0	0	0	0	0.059848	0.130259	0	0	0	0	0	0	0	0	0	0
Actinidia_chinensis_newGene_10099	4.41013	2.45702	2.73845	5.15526	3.37847	4.28721	6.86597	7.70434	8.82455	13.1264	10.034	14.788	0	0	0	0	0	0	0	0	0	0	0	0
Achn030411	0.366063	0.659113	0.527734	0	0.029551	0	0	0	0.104869	0.013933	0	0	1.27858	0.880181	1.19625	2.49294	1.78009	2.02732	2.79921	4.70726	3.68232	1.15717	0.557894	0.967923
Actinidia_chinensis_newGene_10093	0	0	0	0	0	0	0	0	0	0	0	0	0.090858	0.347377	0.346462	0.406985	0.217194	0.722728	0	0.277155	0.383896	0	0.479851	0
Actinidia_chinensis_newGene_10092	22.438488999999997	17.757	13.7694	8.02708	0.729841	2.36898	2.7400840000000004	2.05844	1.65159	9.45099	18.1176	8.325745999999999	12.8339	13.0399	14.8811	5.95886	8.84681	8.226999000000001	2.93024	2.82569	4.05439	3.0293	5.267958999999999	5.80566
Actinidia_chinensis_newGene_10091	0	0	0	0	0	0	0	0	0	0	0	0	0	0	0	0	0	0	0.350981	0	0.088906	1.25386	0	0.070062
Actinidia_chinensis_newGene_10090	0	0	0	0	0	0	0	0	0	0	0	0	1.08885	2.50527	1.51359	0.7720360000000001	0.582313	0.288566	0.174481	1.06586	0.387361	0.344882	0.913029	0.564411
Actinidia_chinensis_newGene_10096	17.1826	11.505963999999999	9.33003	2.65237	1.52615	2.77446	0.751585	2.54456	1.4623	4.31077	3.51918	3.33123	15.6653	9.39188	9.66867	2.0808	2.15842	2.20451	0.637694	0.350988	0.784276	0.219529	0.357013	0.846025
Actinidia_chinensis_newGene_10095	0	0	0	0	0	0	0	0	0	0	0	0	0	0	0	0	0	0	0	0	0.436813	0	0	0
Actinidia_chinensis_newGene_10094	4.75061	4.37891	2.05032	1.92064	0.852608	1.2719189999999998	1.93678	1.9511299999999998	2.0100919999999998	2.3143890000000003	3.02493	2.09526	3.51363	3.2690930000000002	5.903218000000001	1.6454739999999997	2.30952	2.15722	2.80368	3.1399589999999997	2.42649	3.522967999999999	2.90869	4.283882999999999
Achn333281	1.9868	1.91628	0	0	0	0	2.6946	0	0	0	1.82116	3.15467	7.23457	5.72155	8.286	19.8898	19.8711	18.3461	32.8623	36.6148	35.2285	45.3878	43.1108	41.6222
Actinidia_chinensis_newGene_707	51.1812	61.4787	97.9452	11.5752	10.0711	8.38114	7.46027	6.53674	8.76313	4.45182	6.411804999999999	6.86035	37.917657000000005	48.9781	51.6421	9.6044	5.70217	7.45885	3.95473	2.33179	5.30489	2.23231	1.61094	3.833
Achn208781	12.9643	8.82646	5.88129	52.7245	54.0313	37.1307	45.3431	70.4763	57.5881	55.4754	45.0372	56.821	8.2324	10.8881	7.52685	57.2562	101.166	82.7022	50.0451	39.08	35.3908	43.3175	71.1641	64.6293
Achn014371	0	0	0	0	0	0	0	0	0	0	0	0	0	0	0.251977	0	0	0	0.285126	0.55753	0	0	0	0
Achn180411	23.8062	19.9106	28.2324	2.9933	1.60662	2.00402	0.410787	0.334347	0.342842	1.14896	0.347962	1.59489	25.841	27.5141	22.1096	8.14204	6.93675	8.5949	3.8711	3.69154	4.54887	3.27535	1.79119	4.2453
Achn108881	0	0	0	0	0	0	0	0	0	0	0	0	0	0	0	0	0	0	0	0	0	0	0	0
Achn129761	6.95896	8.80939	6.48949	5.50315	3.70001	4.64341	2.79275	4.75172	3.02874	5.29291	5.86362	4.77148	9.73738	9.91246	9.96521	5.33415	6.15562	7.40774	3.86456	6.06081	6.63066	4.73501	1.36215	3.91591
Achn287211	14.9575	15.7582	22.0137	8.94377	8.12822	7.74349	4.93689	8.55966	8.5187	6.44428	5.19045	3.91479	10.6237	7.93129	8.54381	2.32649	2.43517	3.02865	2.37581	2.70084	2.26079	1.62326	0.709351	1.55623
Achn280741	6.02961	4.93407	4.81879	3.11684	1.21804	1.45981	1.26758	1.78459	2.172	2.8687	2.91214	2.92843	4.68501	4.73924	3.27101	1.95304	2.28413	2.02103	2.01945	1.80433	3.02731	1.84222	3.43527	2.34864
Achn356171	0	0	0	0	0	0	0	0	0	0	0	0	0.299638	0	0.356775	0	0	0	0.086869	0.483579	0.662595	0.557834	0.139037	0.818124
Achn335611	1.96644	2.28908	1.8696	1.14011	0.368255	0.352949	0.926375	0.459193	1.80671	3.71977	2.3628	2.44487	1.97999	1.51906	1.55463	0.732185	0.638721	1.2076	1.353	1.15336	1.15444	0.686355	1.29402	2.53077
Achn273741	0.599761	0.257397	0	0	0	0	0	0	0	0	0	0	2.86024	1.86655	1.13017	0	0.196669	0.050838	0	0	0	0	0	0
Achn231081	0	0	0	0	0	0	0	0	0	0	0	0	0	0	0	0	0	0	0	0	0	0	0	0
Achn104131	0	0	0	0	0	0	0	0	0	0	0	0	0	0	0	0	0	0	0	0	0	0	0	0
Achn158001	12.8437	21.9526	34.4665	25.0356	33.3768	17.2278	65.3487	44.7918	54.7425	47.3774	25.4064	37.415	20.6416	26.7475	27.8299	11.4063	13.0508	19.4395	10.5083	12.1991	10.5253	7.67769	6.10665	8.09114
Achn371931	0	0	0	0	0	0	0	0	0	0	0	0	0.064544	0	0	0	0	0	0	0	0	0	0	0
Achn072741	19.5361	20.467	14.3745	16.62	22.8395	20.2084	8.91726	15.3285	9.13892	11.3451	7.16305	8.49022	26.3499	28.6761	25.2009	20.8583	18.5725	18.5808	11.975	10.5254	12.3429	10.2826	11.4807	8.79828
Achn206361	0	0	0	0	0	0	0	0	0	0	0	0	0	0.089458	0	0	0	0	0	0	0	0	0	0
Achn374721	17.6451	75.2171	65.3251	15.3048	8.0132	6.09078	2.64793	1.38021	0.526165	1.34946	3.60631	1.44385	63.5393	105.041	219.625	11.7023	39.3181	32.152	2.99103	0.272837	2.50593	0	0	0
Achn243751	0	0	0	0	0	0	0	0	0	0	0	0	0.452178	0.286942	0.187432	0.220539	0.175302	0.365539	0.037292	0.17648	0.149141	0	0.230435	0.364834
Achn121781	12.4535	11.0831	11.6504	2.63686	4.79895	8.36274	2.34207	5.19299	6.11184	9.88068	8.90011	6.76116	5.49514	8.25425	9.05001	0.568778	1.80715	1.74127	1.68861	0.668322	2.1697	0.940192	0.552239	1.01334
Achn209781	6.81532	6.94039	9.22212	8.03095	5.43513	8.02934	7.73352	10.6233	15.9102	11.6199	12.9176	11.1354	4.20191	7.16177	7.65682	4.63326	4.20059	6.40805	10.5728	10.1232	10.6408	11.8333	10.7646	11.6409
Achn124571	4.51327	0.586114	0.998316	0.048969	0	0.184543	0	0	0.034529	0	0	0.105998	1.17001	0.821347	1.78739	0.081059	0	0.027617	0	0	0.279861	0	0	0.132385
Actinidia_chinensis_newGene_3107	0	0	0	0	0	0	0	0	0	0	0	0	0.085239	0	0	0	0	0	0	0	0.365253	0	0	2.71879
Actinidia_chinensis_newGene_3100	0.849625	0.588865	0.44877	0.438725	0.317092	0.342342	0.466397	0.278056	0.172414	0.9810719999999999	0.599157	0.795563	1.24815	1.24417	1.6869420000000002	1.3242019999999999	0.67631	0.381355	3.97602	4.344355999999999	3.82988	1.7477390000000002	1.26822	2.81116
Achn254531	0.341884	1.56216	0	0	0	0.912665	0	0.649805	0	1.42345	1.73431	1.14585	0	0	0	0	0	0	0	0	0.601329	0	0.359989	0
Achn242081	61.8006	66.308	63.7197	37.249	32.8544	52.4564	38.0918	33.941	42.0041	129.403	82.5602	149.273	27.122	29.4277	28.3811	18.4234	26.7998	24.6494	75.2344	48.5768	61.2132	73.4628	67.47	82.2587
Actinidia_chinensis_newGene_3108	0	0.420451	0	0	0	0	0	0	0	0	0	0	0	0.146671	0.425966	0	0	0	0	0	0	0	0	0
Achn208431	0	0	0	0	0	0	0	0	0	0	0	0	0	0	0	0	0	0	0	0	0	0	0	0
Actinidia_chinensis_newGene_709	0	0	0	0	0	0	0	0	0	0	0	0	0.080336	0	0	0	0.017309	0	0.005053	0.230762	0.136878	0.507362	0.264951	0
Achn288931	2.9455	3.70808	2.15797	1.72582	0.723661	1.51569	2.18489	3.54971	1.74917	0.900634	2.54114	1.89368	2.39434	2.2674	1.99764	1.2138	0.74885	1.46787	0.871009	1.31911	0.910231	1.04075	1.2484	1.30512
Achn070671	0	14.8574	0	26.9827	25.9879	41.1651	105.089	115.248	115.967	103.598	80.6385	142.068	16.7564	18.6821	13.1876	12.3786	12.2757	12.5356	12.2272	9.59501	9.02898	5.43759	6.09977	5.57243
Achn028541	0	0	0	0	0	0	0	0	0.039519	0	0	0.042609	0.503709	1.13366	1.03394	0.3211	1.45132	1.54049	0.529199	1.08795	0.465118	1.16427	3.46274	3.27966
Achn329481	0	0	0	0	0	0.188905	1.35356	1.82203	1.46958	1.48285	2.65448	1.83258	0	0	0	0	0	0	0	0	0	0	1.26287	0
Achn084231	0.102727	0.152232	0	0.048888	0	0.118529	0.159199	0.122014	0.118064	0.248047	0.280363	0.678697	0	0	0	0	0	0	0	0	0.130799	0.021728	0.293216	0
Achn186711	12.1922	11.6608	12.3651	14.2354	9.59784	8.89144	9.93889	8.32392	13.0799	15.9275	14.1073	13.1484	12.4401	12.0835	9.64247	3.99124	4.40565	6.13288	7.7123	5.55625	9.03907	18.497	11.5293	23.6371
Achn218371	5.37479	6.0034	8.52126	3.20661	1.049	4.22511	2.018	1.72198	2.14932	2.74876	3.65598	1.65654	7.31121	5.54674	10.2331	3.97406	2.11225	1.74511	1.72381	0	2.40328	0	0	0.553294
Achn325791	0.056712	0	0	0	0	0.217048	0	0	0	0	0	0.094939	0	0	0	0.106294	0	0	0	0	0	0.077584	0.15129	0.112283
Achn332881	9.68132	9.88651	14.8879	6.78712	6.41659	9.24794	8.45965	8.91843	7.67527	22.3211	11.6426	11.0417	5.73994	6.32825	7.4351	5.70322	7.40229	6.19137	11.2175	12.2839	11.2493	17.3451	9.64968	12.3565
Achn135821	0	0	0	0	0.497998	0	0.311131	0	0	0.096232	0	0	0	0	0	0	0.423169	0	0	0.316525	0	0.093676	0	0
Achn296471	8.81513	9.17724	5.02295	3.47638	4.36761	2.4581	5.34039	6.18769	4.13002	6.13243	10.1302	6.08295	5.0462	4.53917	4.83339	2.12449	1.66097	1.25992	2.53262	2.20917	3.03141	0.70688	1.8263	2.87018
Achn072291	0	0.359682	0.287776	0	0	0	0	0	0	0.313506	0	0	0	0	0	0	0	0	0	0	0	0	0	0
Achn109281	0	0	0	0	0	0	0	0	0	0	0	0	0	0	0	0	0	0	0	0	0.112786	0	0	0
Achn172281	3.90052	3.45763	7.73043	0.309117	0.697493	0.724092	0.197862	0.203342	0.235233	0	0.294702	0	10.0253	6.48576	8.77886	4.20747	9.11668	6.53414	3.58391	5.43936	6.34771	1.83188	0	1.77964
Achn385731	4.11261	8.51683	0	0.675074	0.413313	0	0	0	0.596255	0	0	0.20394	6.49618	4.59994	3.15961	1.12274	0	0	0	0.273541	0	0	0	0
Achn297701	1.42137	3.67208	2.97541	0	0	0	0	0.203301	0.147102	0	0	0	6.63833	5.50494	5.30511	1.9202	2.13395	2.6804	0.624869	0	1.37821	0.287482	0	0.633202
Achn245361	0.164233	0.075033	0	0	0	0	0	0	0	0	0	0	0	0	0	0	0	0	0	0	0	0	0	0
Achn073161	0.672032	0	0.535835	0.807299	0.981221	0.760401	2.73144	0.061479	3.83983	0.221219	3.00841	1.06753	1.45841	1.31651	0.793718	20.4088	5.22051	6.57592	27.1655	92.8041	58.855	37.1238	27.6867	14.7111
Achn009731	0	0	0	0	0	0	0	0	0	0	0	0	13.287	15.0842	13.8847	10.8101	9.06587	9.09549	6.71169	9.42072	6.49781	11.019	13.4064	10.4953
Achn036151	34.4191	34.0553	29.4209	12.1224	5.90037	8.24415	14.0554	12.344	11.3896	25.0857	24.5499	22.6043	23.2181	20.7083	23.0073	7.27827	7.85897	8.78945	5.72998	7.36496	6.65403	11.2029	11.7477	14.1691
Achn070581	0	0	0	0	0	0	0	0	0	0	0	0	0	0	0	0	0	0	0	0	0	0	0	0
Achn110091	19.2173	21.6388	10.5724	1.23678	1.07136	0.826687	0.277044	0.557913	0.320809	0.471884	0.059656	0.315513	34.7501	22.2873	16.6541	4.47034	7.26737	5.90545	2.6413	0.96191	1.376	0.159183	0	0.038076
Achn288681	42.8055	65.605	36.0905	54.6544	34.1373	54.1134	65.3293	71.3202	61.1142	60.4507	93.6204	70.1369	3.5803	2.42655	3.3252	1.30169	1.64784	1.93826	0.461216	0.578289	0.668399	0.195745	0.338358	0.846745
Achn132441	0.488702	0	0	0	0	0	0	0	0	0	0	0	0.243061	0.497809	1.16587	0.483992	0.802254	0.280714	2.50315	2.97752	1.24647	2.43538	1.87744	2.07407
Achn276551	0	0	0	0	0	0	0	0	0	0	0	0.067904	0.112038	0.164887	0	0	0	0	0.282956	0.05017	0.271995	0	0	0
Achn129671	0	0	0	0	0	0	0	0	0	0	0	0	0	0	0	0	0	0	0	0	0	0	0	0
Achn322071	0	0	0	0	0	0	0	0	0	0	0	0	0.382177	0.173533	0	0.055603	0.167323	0.157735	0	0	0	0	0	0
Achn374181	0	0.726178	0	6.53377	7.70477	2.40265	0.492264	1.42724	0.684261	0.566807	1.3987	1.07635	0.158399	0	0.124959	1.56106	1.96895	2.32062	2.55258	5.54413	1.89241	8.76618	3.30584	2.79036
Achn279021	0.657622	0.671497	0.887142	4.28404	9.83532	8.05618	12.6739	21.1873	6.82456	13.5313	13.4774	20.4195	1.93178	2.44156	1.17763	3.22535	1.9085	2.46245	9.24568	21.9867	13.1574	31.1533	27.8031	22.2933
Achn121121	0	0	0	0	0	0	0	0	0	0	0	0	0	0	0	0	0	0	0	0	0	0	0	0
Achn109751	5.34556	4.98502	6.43887	2.92929	3.18749	2.8845	1.52286	1.55653	1.26071	2.45827	1.19138	2.66689	15.7132	9.42909	10.7282	6.28323	0.255145	6.10563	1.02506	1.37386	1.47012	8.63669	3.75734	1.48664
Achn135791	33.8195	38.2897	34.739	27.0997	9.77513	19.7048	30.3011	28.7245	33.7903	52.0431	41.6886	43.732	31.9407	32.0665	34.6263	13.6781	19.4962	20.0727	12.0432	15.7257	10.7756	13.024	26.9579	32.0816
Achn178901	0.361741	0.68105	0.700493	0.187922	0.054992	0	0	0.396922	0	0.136514	0.259595	0.383656	0.540007	0.25172	0.525982	0	0.292568	0.034616	0	0	0	0.164818	0.021425	0.128259
Achn032811	0.634664	0.444072	0.297167	0.099283	0.238776	0.277482	0.165902	0.524494	0.311947	0.39762	0.234552	0.180261	0.85872	0.621141	0.312525	0.560653	0.494174	0.157123	0.343843	0.421181	0.325799	0.114782	0.04451	0.089515
Achn200201	0	0	0.135717	0	0	0	0	0	0	0	0	0	0.07227	0	0	0	0	0	0	0	0	0	0	0
Achn152721	2.08739	1.57829	0.418474	0.095283	0.484408	0.599957	0	0	0	0.224542	0	0	6.50166	3.36622	4.87037	1.24255	1.67657	0.97305	1.12998	1.02778	1.5783	1.7933	0	0.69256
Achn177101	0	0	0	0	0	0	0	0	0	0	0	0	0	0	0	0.053822	0	0	0	0	0	0	0	0
Achn101561	14.5644	18.2644	18.3423	2.67249	2.26551	1.12527	8.66672	4.50174	3.70178	11.6832	7.38615	8.42275	13.2178	20.9492	15.1789	4.31151	6.45331	4.57615	4.74335	6.02954	5.15567	7.38452	5.06897	8.58497
Achn102791	0	0	0	0	0	0	0	0	0	0	0	0	0	0	0	0	0	0	0	0.258501	0	0.654612	0.067019	0
Achn155711	0	0	0	0	0	0	0	0	0	0	0	0	0	0	0	0	0.043566	0	0.594157	1.12201	2.39709	0.713482	0.499066	0
Achn102031	0.374724	0.445138	0	0	0	0	0	0	0	0	0	0	0.830923	0.73771	0.808977	0	0.286943	0	0	0.208861	0.429417	0	0.494084	0.138591
Achn219771	16.5416	18.1503	14.1228	20.1045	11.7968	17.2732	34.1323	27.4879	26.4081	38.9891	53.194	40.3756	14.3808	14.4609	13.1448	10.8546	9.5264	12.6611	17.0147	11.9032	15.5263	17.7446	20.6025	22.3965
Actinidia_chinensis_newGene_5627	20.392321000000003	17.1532	21.480254000000002	12.9829	23.865940000000002	18.5358	12.9173	15.3365	14.9925	5.37631	14.1734	6.29368	16.3619	18.5548	18.291286999999997	16.707252999999998	18.9007	22.7408	14.827	16.8248	12.565871000000001	9.57786	8.34818	13.5409
Actinidia_chinensis_newGene_5626	0	2.50949	0	0	0	0	0	0	0	0	0	0	3.7235270000000003	5.70867	5.23727	0.496643	0.576486	1.43849	0.92886	2.00351	2.79006	9.67654	5.73908	4.44752
Actinidia_chinensis_newGene_5625	8.10837	6.37823	7.83366	2.02647	1.21455	1.48181	0.759918	2.25616	0.749583	1.70852	3.00537	1.7459259999999999	20.8068	13.213349999999998	14.9715	18.8459	22.6407	20.468238999999997	13.8395	12.477886999999999	10.0514	7.9016910000000005	8.18756	7.88837
Achn069811	2.6091	3.82249	0.648764	2.48941	1.21685	1.88145	0	0	0	0	0	0	5.49173	4.57043	0.907387	3.07102	1.49354	1.05286	1.39794	0.462878	0.517227	0.257608	0.302668	0.947712
Actinidia_chinensis_newGene_5623	0	0	0	0	0	0	0	0	0	0	0	0	1.11115	0.452539	0.18794	0	0	0	0	0	0.188127	0	0	0
Actinidia_chinensis_newGene_5620	13.447686000000001	13.281220000000001	12.6128	4.39633	4.47685	5.25871	5.65322	4.2817929999999995	5.03762	6.19378	6.3146949999999995	8.44693	5.91912	6.7326429999999995	4.52517	3.85583	2.55613	3.62843	2.76657	1.9059270000000001	2.17938	2.50897	2.79665	3.02492
Achn207961	3.2429	4.91599	4.15828	5.70225	8.41781	5.13255	7.09515	5.18966	2.90076	1.17578	7.82788	4.24383	17.6173	15.7045	17.802	33.4537	39.4492	33.3296	50.8518	60.4832	35.6969	39.5797	22.2839	42.9269
Achn215601	15.259	13.8644	14.3912	3.56242	3.45501	6.13959	5.21367	2.56964	2.80463	6.61796	12.2488	3.02566	23.5474	17.3834	14.2736	6.66094	7.21335	8.30243	2.8155	3.3755	3.38641	5.53385	4.4369	3.65624
Achn177051	15.7989	24.0508	36.1693	8.72979	37.6922	24.1042	4.82308	17.4311	39.9419	3.02715	0.19721	0.8418	9.22456	6.30257	3.12118	6.24388	6.89069	5.39246	5.29669	4.10213	3.19801	0.096028	0	1.15212
Achn071981	9.83352	9.82894	8.13995	1.46793	0.291048	0.364444	0.538624	0.237841	0.717025	1.19226	0.377699	0.662477	3.21338	10.3286	5.11042	1.16448	3.13783	2.87412	0.240807	0.437987	0.161076	0.518589	0.66887	0.667935
Achn139741	7.00143	6.25459	14.3361	5.46959	3.12964	3.75705	10.3542	9.08236	13.9428	13.5934	6.04337	7.96567	12.8352	10.7857	12.2265	4.70912	6.02844	5.34427	3.82535	6.32416	4.53127	1.64136	1.14079	2.76749
Achn082171	2.18319	1.57136	2.15937	1.88191	1.55011	1.51942	0.656379	0.911976	2.06891	2.03379	1.62545	2.21674	1.74378	2.95928	2.63475	1.23435	1.52882	0.640532	1.28054	5.73735	3.43232	3.3448	3.87248	2.41386
Achn357781	0	0	0	0	0	0	0	0	0	0	0	0	0	0	0	0	0	0	0.053571	0.237194	0	0	0	0
Achn152091	0.694845	0.78754	0.392838	0	0	0	0	0	0	0	0	0	2.6652	1.30406	1.2527	0.324522	0.622343	1.00238	0.119907	0	0.179943	0	0	0.290159
Achn339141	4.06945	7.2288	5.79136	0.883985	0.17346	1.26551	1.76897	1.37971	1.46994	1.66647	2.26465	2.354	17.3679	17.3741	15.5092	15.2514	18.4891	19.3132	11.6751	7.73398	7.69623	5.90656	8.70889	10.1088
Achn196801	0	0.786359	0.489169	0	0.104151	0.439742	0	0	0	0.415715	0	0	1.23647	8.69028	0.563995	6.14462	0.396609	0.392165	1.21293	0.898105	8.24716	2.78769	11.4312	2.59082
Achn010631	0	0	0	0	0	0	0	0	0	0	0	0	0	0	0	0	0	0	0	0.030752	0	0	0	0
Achn380071	0	0	0	0	0	0	0	0	0	0	0	0	0	0	0	0	0	0	0	0	0	0	0	0
Achn129091	13.5855	4.66608	5.5024	46.9023	72.3497	54.1365	45.1834	60.7334	53.8352	46.5366	51.0233	46.9122	18.1154	19.2649	16.2285	44.8978	35.3704	37.9431	27.1847	26.2686	21.581	32.1918	34.1807	41.0701
Achn233201	659.996	367.591	531.207	61.4967	83.3915	54.1784	8.95742	1.21227	4.68913	0.540849	0.575709	0.367737	2489.8	1615.02	1107.88	596.9	2642.78	1027.82	228.718	139.738	232.431	8.81323	5.80678	4.45319
Achn260001	0	0	0	0	0	0	0	0	0	0	0	0	0	0.824941	0.445887	6.53939	2.61651	0.600722	44.1412	139.727	107.359	162.553	29.4359	101.996
Achn244011	0	0	0	0	0	0	0	0	0	0	0	0	0	0.415822	0.579285	1.21593	1.02649	0	0	2.0109	0.737583	0	2.24416	1.98042
Achn241061	9.83156	10.4905	10.1316	13.1767	14.957	12.4064	16.2188	17.1516	17.1048	16.4196	17.6898	17.4195	6.77276	6.63541	7.93914	6.03967	10.7199	9.22975	6.56737	5.32876	6.12505	5.77519	6.84576	7.9004
Actinidia_chinensis_newGene_5199	1.93027	2.77379	3.38459	0.075772	0.440437	0.848117	0	0.754509	1.26667	0.804564	0.336027	1.45812	16.676	11.3882	13.5367	2.57299	2.77213	6.16459	4.03752	0.464631	0.933803	0	0	1.32919
Actinidia_chinensis_newGene_5198	0	0	0	0	0	0	0	0	0	0	0	0	0.897853	3.40511	1.7526	1.18634	0.46835899999999997	0.11107399999999999	0.724546	1.00328	0.26038	0.35355500000000006	0.591483	0.718485
Achn037281	0	0	0	0	0	0	0	0	0	0	0	0	0.174016	0.230037	0.118632	0.127999	0	0.174146	0	0.380231	0.24469	0	0	0
Achn040121	1023.8	963.587	1204.25	599.997	846.482	583.93	372.226	455.386	360.861	317.08	250.017	264.672	785.101	694.065	719.388	560.528	512.76	534.119	581.605	431.644	911.254	263.458	191.059	283.995
Achn282681	0	0	0	0	0	0	0	0	0	0	0	0	0	0	0	0	0	0	0	0	0	0	1.04791	0
Actinidia_chinensis_newGene_5191	0	0	0	0	0	0	0	0	0	0	0	0	0	0	0.36744	0	0.329585	0	0	0	0	0.370665	0	0.582597
Achn003551	2.87401	1.80693	4.04229	2.48993	1.60989	1.66123	1.06923	1.10485	1.26195	1.99845	3.20946	1.79889	6.08956	4.43628	3.79678	6.83765	7.67128	6.21671	3.26152	5.28248	2.43111	2.37927	3.31652	4.06823
Actinidia_chinensis_newGene_4578	38.2718	38.885673000000004	31.1483	11.7637	4.9721	6.69968	20.127433999999997	16.4144	17.8477	32.4705	33.028	32.4791	14.6725	15.9073	16.573363999999998	2.23404	4.37477	4.13348	3.87831	4.42094	3.02076	1.57335	2.71594	4.19944
Achn077661	9.98814	5.85239	14.612	13.6038	5.36387	11.0186	8.67835	8.2441	10.8167	6.49235	10.5199	9.78393	9.01872	6.88611	8.42197	9.73581	7.99478	9.02397	10.9888	9.77479	6.88453	7.77176	6.85683	8.27408
Actinidia_chinensis_newGene_4570	0	0	0	0	0	0	0	0	0	0	0	0	0	0	0	0	0.340023	0.740916	0	0	0	0	0	0
Actinidia_chinensis_newGene_4571	0	0	0	0	0	0	0	0	0	0	0	0	0.275856	0.482131	0	0	0	0	0	0	0	0	0	0
Achn371691	0	0	0	0	0	0	0	0	0	0	0	0	0	0	0	0	0	0	0	0	0	0	0	0
Actinidia_chinensis_newGene_4573	0	0	0	0	0	0	0	0	0	0	0	0	0	0.437236	0	0	0.075776	0.3223	0	0	0.040823	2.17741	4.56575	3.1277820000000003
Actinidia_chinensis_newGene_4574	1.85177	0	0.302723	0	0	0	0	0.988485	0	0.505716	2.64769	0.152992	0	0	0	0	0	0	0	0	0	0	0	0
Actinidia_chinensis_newGene_4575	0	0	0	0	0	0	0	0	0	0	0	0	2.24792	3.76156	2.64062	1.02258	3.39449	1.71431	1.40505	0.804796	1.49615	0.673784	0.793205	0.946962
Actinidia_chinensis_newGene_4576	0	0	0	0	0	0	0	0	0	0	0	0	4.395817999999999	0.7147479999999999	0.521541	3.1835929999999997	4.01088	2.62998	1.3133169999999998	4.727593000000001	4.75337	4.18912	4.38877	3.68309
Actinidia_chinensis_newGene_4577	11.288941999999999	13.0402	6.36767	6.192387999999999	2.89802	4.14861	3.87374	2.51453	2.53046	10.3342	4.11297	6.36668	7.971845999999999	6.90426	8.30025	5.896720999999999	7.98178	7.36757	7.610239999999999	7.86978	3.96424	1.78858	1.7503570000000002	3.68534
Achn323301	24.743	29.1758	18.9527	5.16446	15.2076	10.9915	3.82792	4.14305	6.14949	3.58746	3.22926	4.05087	15.3396	26.7951	10.9356	6.59616	6.83576	17.8832	4.08763	4.44221	5.28392	2.43227	4.06551	7.77964
Actinidia_chinensis_newGene_9998	0.149611	0.105856	0	0.389183	0	0.130091	1.07916	0.827844	0.31872999999999996	1.6132339999999998	0.914387	1.72426	0.21926099999999998	4.05661	5.17699	2.06786	0.38458200000000003	3.04789	4.44477	4.19371	2.77658	5.9509	9.800609999999999	5.89677
Actinidia_chinensis_newGene_9991	3.13612	5.53818	4.6572	2.5875	1.71004	1.24697	0.761959	0.695357	0.265864	1.5843479999999999	1.4597310000000001	0.79322	14.310514999999999	12.151838999999999	12.4282	5.814201000000001	6.09271	5.10202	1.48961	1.99251	1.73904	0.8890870000000001	0.709611	1.4446569999999999
Actinidia_chinensis_newGene_9990	7.18987	7.16714	7.65935	3.2271	3.86235	4.84481	6.46253	4.67752	4.98235	6.5414	11.131	6.63646	3.3778379999999997	3.61961	4.71154	2.45418	3.04568	4.0796589999999995	4.0454039999999996	4.04448	4.22078	5.081726000000001	4.09962	6.829743000000001
Actinidia_chinensis_newGene_9992	0	0	0	0	0	0	0	0	0	0	0	0	0.763805	0.064276	0	0.312048	0	0.383914	0	0	0	0	0	0
Actinidia_chinensis_newGene_9994	1.47721	2.83272	0.913693	0	0	0.636395	0	0	0.651795	0.960182	1.06383	0	0	0	0	0	0.106059	0	0	0	0	0	0	0
Actinidia_chinensis_newGene_9997	202.089	202.466	290.753	190.247	148.57	178.796	79.3854	60.0592	86.9239	97.894	62.9805	79.3554	213.086	217.955	160.989	154.868	124.638	123.198	112.335	78.0493	114.143	96.0234	78.6679	73.9442
Achn319421	0.556072	0.217976	0	0.556638	2.93373	1.06184	1.33663	5.19721	1.2891	0	1.48924	0.234284	0	0	0.173484	4.90827	1.5985	3.35561	6.62532	11.5364	8.1105	0.684526	1.23973	0.377094
Achn018781	5.62918	2.72824	0.842604	0	1.72755	2.3644	0	0.838864	0	0.886138	0.973482	2.76289	18.0187	9.65663	4.85485	2.90422	7.9109	4.69376	3.14888	0.439988	0.397843	1.24751	0	0.459048
Achn007071	0	0	0	0	0	0	0	0	0	0	0	0	0	0	0	0	0	0	0	0	0	0	0	0
Achn290161	0	0	0	0	0	0	0	0	0	0	0	0	2.95956	1.15106	0.586917	0	0.279279	0	0	0	0	0	0	0
Achn321811	18.1628	19.7099	46.2794	9.6901	9.3347	10.0278	3.51757	3.52056	5.91888	2.79491	1.93807	2.34363	20.7934	20.3392	19.1853	5.89105	8.01519	6.45971	3.29318	3.76373	5.50014	4.31887	4.37179	5.383
Achn131491	23.5188	35.1678	87.6875	14.0081	6.56696	5.30895	5.45033	2.54271	5.46007	1.8464	1.17968	1.63029	69.9693	68.4175	81.0953	38.3406	44.7346	40.2176	11.2017	4.24131	18.2897	1.00433	1.37749	1.49915
Achn108571	0	0	0	0	0	0	0	0	0	0	0.243645	0	0	0	0	0	0.173664	0	0	0	0	0	0	0
Achn154441	3.32246	2.00895	1.35352	0.784848	10.0756	1.20538	0.882751	2.8972	0.813295	0.48316	3.56788	0.93333	2.44383	2.17016	1.94138	1.30443	1.79332	0.400223	0.225947	1.10326	1.11884	1.27266	0.381275	1.73079
Achn354501	341.805	167.61	125.918	1249.27	1083.23	862.946	790.593	699.128	1050.93	1406.5	1409.12	895.474	90.5929	92.2645	57.8808	106.184	161.867	193.494	124.627	90.5068	79.9724	22.9478	17.2677	28.4044
Achn385551	11.2165	8.29239	4.19321	31.3909	24.074	53.674	45.6579	58.0651	37.8929	49.8394	32.7679	50.4548	2.06397	1.99224	2.52078	4.76754	3.11133	1.90698	4.87017	3.61849	5.7727	0.857979	3.65143	2.16919
Achn032101	0	0	0	0	0	0	0	0	0	0	0	0	0	0	0	0	0	0	0	0	0	0	0	0
Achn130541	8.07257	9.52791	6.29815	2.05765	0.913004	1.00528	1.18728	1.87543	1.7902	2.18061	3.12343	2.26589	4.67072	6.28623	6.62696	1.26803	1.23109	1.37273	1.26391	1.73189	1.58499	1.44457	0.622518	1.2855
Achn134041	0	0	0	0	0	0	0	0	0	0	0	0	0	0	0	0	0	0	0	0	0	0	0	0
Achn001891	11.8963	10.2876	13.9853	5.46213	3.0999	6.5148	5.23235	5.00599	9.16436	10.8779	4.84827	5.12421	25.6248	25.9841	20.5826	17.7382	12.044	15.1616	8.08215	9.90201	8.59692	8.03805	14.786	18.2143
Achn165211	13.6714	23.1735	29.3129	6.4206	5.90095	3.92722	1.6037	1.1691	0.984155	4.08823	1.34608	1.17259	11.975	18.5744	19.4546	12.3112	13.5107	7.75352	3.79393	1.68276	4.47292	1.05363	0.207175	1.40159
Achn092841	5.32187	6.31093	6.55398	0.830833	0.750695	1.0379	0.68183	0.91832	0.611336	0.629964	0.423428	1.21674	10.1251	8.71774	10.1474	4.82981	3.80061	5.31171	1.93416	3.4553	3.51277	0.878533	0.583522	1.98525
Achn213521	22.711	24.5265	23.8705	26.5702	19.2189	16.9746	27.5283	22.0841	20.9567	23.8758	29.7388	23.3793	15.6077	15.9165	14.7967	11.0402	11.9541	11.9564	11.9201	12.3278	12.4606	17.0549	16.8506	15.1264
Achn281081	0	0	0	0	0	0.223979	0	0.056821	0	0	0	0	1.51535	0.897311	0.341836	0	0.226477	0.570342	0	0	0.511691	0	0	0
Achn038881	0	0	0	0	0	0	0	0	0	0	0	0	0	0	0	0	0	0	0	0	0	0	0.421926	0
Achn361231	9.86522	8.67918	7.01066	6.09624	16.9198	6.97607	2.81086	6.59445	4.27325	3.17809	7.70867	4.07771	10.1777	12.5092	11.2872	5.89106	6.38511	6.24623	8.86723	6.28399	6.59124	11.2427	7.81572	8.58724
Achn378981	45.7392	52.0963	46.5658	24.7592	21.9282	28.4525	21.3971	18.4329	18.0589	9.82834	12.5786	15.4379	44.3396	38.126	28.6542	48.8793	11.2692	43.2486	19.864	5.47493	12.2702	6.88658	8.31548	9.20553
Achn219441	0.243413	0.164136	0	0	0	0	0	0	0	0	0	0	0	0.093441	0.360595	0.164982	0.370821	0	0	0.139277	0	0.156182	0	0.19617
Achn115351	87.8648	68.4998	77.3191	61.5096	30.0861	33.3368	64.4514	38.5399	48.7703	83.6874	70.7011	76.0391	28.1419	30.1966	31.426	24.6415	29.2803	24.5719	31.6724	27.0777	26.3747	26.798	40.8053	43.7868
Achn111871	0.190146	0.134283	0.256209	7.10075	7.43334	9.43761	8.74233	6.77231	4.18086	2.36298	4.96008	2.30742	0	0	0	0	0	0.281619	0	0	0	0	0	0
Achn263911	0	0	0	0	0	0	0	0	0	0	0	0	0	0	0	0	0	0	0	0	0	0	0	0
Achn280351	29.0805	39.8192	44.2897	31.7396	24.3267	31.8148	17.064	15.2746	26.8261	26.1063	14.4379	20.9657	48.2108	65.1741	54.3172	27.4906	29.8729	27.9346	14.2145	8.10552	12.8989	7.96288	8.16163	6.20841
Achn367171	3.5442	4.1238	5.16456	1.56677	1.46599	0.935302	0.580427	1.89536	0.983721	1.27748	1.66804	1.60657	1.72944	2.01348	2.35089	0.35531	0.3084	0.611144	0.964542	0.277825	0.585736	1.3903	1.12566	1.13974
Achn327551	0	0	0	0	0	0	0	0	0	0	0	0	0	0.945828	0	2.89081	4.06076	2.42412	3.36457	3.37889	2.90893	1.76018	1.99128	1.95334
Achn250941	0	0	0	0	0	0	0	0	0	0	0	0.277276	1.05011	1.47263	0.677654	0.763521	1.10364	0.859626	6.14778	0.840161	2.526	1.20493	3.4302	2.53972
Achn154191	0.250928	0.786822	0.390999	0	0	0	0.076037	0	0	0.222374	0.154073	0	2.02708	1.84896	1.31618	0.30979	0.647447	0.403445	0	0.290824	0.259924	0.147682	0.092189	0.088452
Achn019781	0.396072	0.153743	1.34967	0.320389	0.111377	0.44399	0.359671	0.657147	0.598851	0.480278	1.03047	0.657429	0	0	0	0	0	0	0	0	0	0	0	0
Achn158821	5.03712	4.67473	4.31642	4.32897	3.25032	4.24357	3.61076	2.6925	4.3667	0.903217	1.45327	2.56093	8.65733	6.76814	5.97492	7.92659	7.17797	7.64082	4.55713	4.50317	4.73985	4.73965	4.4469	4.93703
Achn160191	35.0809	33.3699	37.5321	18.1743	11.7012	12.6987	15.4106	16.1236	13.7155	24.9621	26.1596	24.4046	18.5587	16.901	15.2449	9.28297	11.1153	12.505	10.3338	7.59096	6.76452	6.51266	8.98346	10.5998
Achn082821	0	126.251	165.688	0	0	0	0	0	0	0	0	0	0	41.8622	38.4785	0	0	0	0	0	10.4424	0	2.72726	0
Achn386161	0	0	0	0	0	0	0	0	0	0	0	0	0	0	0	0	0	0	0	0	0	0	0	0
Achn207871	12.1347	7.62002	7.01449	6.70273	1.49261	3.72326	4.76621	2.39155	4.78298	7.73809	10.2614	12.8489	7.60734	6.77745	6.359	2.97558	3.00038	2.28122	1.71801	1.00566	2.69278	0.172838	2.45338	1.73988
Achn356541	0	0	0	0	0	0	0	0	0	0	0	0	0.122266	0	0	0	0	0	0.198157	0	0.307849	0.264518	0	0.654715
Achn213291	30.047	27.3117	14.0624	4.38667	2.68438	3.51147	1.8308	0.853645	1.74717	2.03998	2.12265	1.95285	16.4573	9.39955	13.2506	5.35807	5.59443	4.11992	1.95808	1.13442	2.29506	0.460771	0.289472	0.839136
Achn129491	0	0	0	0	0	0	0	0	0	0	0	0	0.262857	0.656891	0.446741	0	0.191238	0	0.8827	0	0	0.886448	0.571837	0.521467
Achn212461	0.506778	0.980352	0	0.646649	0.381075	0.331974	0.283278	0.397494	0.755312	0.624747	0.635818	1.08663	2.7371	2.22342	2.46731	2.62639	2.6475	8.21596	16.5041	52.1869	7.2806	3.92688	12.9849	7.57233
Achn046401	0	0	0	1.0262	0.788321	0	0	0	1.66846	0	0	0	0.909251	0.40745	1.07642	0	0.646105	0	0.514225	0	0.195195	0.506829	0.158409	0
Achn027171	0	0	0	0	0	0	0	0	0	0	0	0	0	0	0.101946	0	0	0	0	0	0	0	0	0
Achn251011	9.88706	13.9521	14.7676	9.24952	7.11951	8.66631	11.1641	7.61935	6.80169	7.60951	10.8662	8.95296	4.15625	4.61132	5.97975	1.48364	2.62969	2.28487	1.71958	1.21003	2.11574	3.10722	2.58753	2.31183
Actinidia_chinensis_newGene_11185	0	0	0	0	0	0	0	0	0	0	0	0	0	0.520645	0.213592	0.103831	0.114594	0.386494	0	0	0	0	0	0
Achn044931	0	0	0	0	0	0	0	0	0	0	0	0	0	0.225609	0.166705	0.145503	0	0	0.509035	0	0	0.292534	0.101953	0.373078
Achn302241	0	0	0	0	0	0	0	0	0	0	0	0	2.03725	1.65296	0.997748	1.94677	0.791445	3.16426	2.01985	1.45843	1.53842	2.29248	1.32084	2.5286
Achn019431	1291.44	1211.68	985.425	2468.39	2172.16	2776.61	2784.63	2081.89	2691.29	1486.43	1724.04	1740.79	1164.93	913.226	1029.8	2571.8	3308.62	3526.31	3319.53	2256.23	2493.42	697.484	1304.74	1225.6
Achn325281	0	0	0	0	0	0	0	0	0	0	0	0	0.566902	0.131137	0.212289	0.948246	0.4433	0.232727	0.765347	2.38564	2.70583	0.167665	0	0
Achn006381	16.2157	23.2658	20.6052	21.5173	30.9086	22.1556	13.3825	10.8446	9.83219	9.04552	8.75384	14.2903	19.4447	18.8122	20.2531	19.143	19.6852	21.8	19.2682	18.9757	19.3415	7.93599	5.70513	10.7048
Achn197031	0	0.755446	0	0	0	0	0	0.58449	0	1.71002	0.802574	0	0	0	0	0	0.115365	0	0	0	0	0	0	0
Achn038261	85.829	83.5694	121.843	52.2667	60.8945	51.3087	38.4927	26.9368	34.2609	26.3104	24.9697	15.9973	136.382	173.972	144.57	104.839	89.4825	67.5283	70.2621	47.0797	30.5967	15.5434	13.0881	18.1509
Achn015391	15.5447	17.5558	11.3148	18.7912	14.9608	16.9143	26.4371	25.6038	30.6737	32.5421	33.0103	33.761	9.06114	9.33443	8.66933	11.3902	12.1841	11.4726	11.1654	13.7274	12.0651	18.3038	18.1784	19.0781
Achn248811	19.1535	10.1321	13.4168	4.20214	2.03892	2.69865	3.2077	2.66456	3.6512	2.2081	3.57043	1.72849	1.13189	2.56713	2.00787	1.99165	1.38687	0.586689	0.837836	0.724299	1.2248	0.409386	0.100493	0.380519
Achn137531	0.265885	0.03312	0.083597	0.135929	0	0.134792	0	0	0.039411	0.025233	0.046767	0.07269	3.4614	4.2478	3.89992	1.27787	0.384831	0.642706	1.13311	0.91779	1.21771	1.02094	1.03636	3.40472
Actinidia_chinensis_newGene_3923	0	0	0	0	0	0	0	0	0	0	0	0	0.05522	0.053753	0	0.238002	0.15265	0.049022	0.864079	0.482403	0.867635	0	0.3486	1.07098
Achn288101	25.2061	18.1539	8.7592	9.59592	6.76456	9.93698	9.25819	7.12324	2.0774	7.84619	16.7392	10.4334	14.5812	11.7651	11.3318	8.33458	8.18895	8.90729	5.24826	4.22524	7.43317	5.38249	1.46978	8.2608
Actinidia_chinensis_newGene_3921	0	0	0	0	0	0	0	0	0	0	0	0	1.89739	1.7500149999999999	2.8827350000000003	0.329839	1.06776	0.9606730000000001	1.69831	2.15361	1.8174450000000002	2.52527	3.02912	2.4180279999999996
Achn000761	6.90086	7.03253	6.88821	3.9145	2.47201	6.79488	0.401831	1.1302	2.73634	0.328303	0.086532	0.647825	0.955527	1.50749	1.54075	1.14738	1.0401	1.75638	0.175416	0.555053	0.578014	0	0	0.895074
Actinidia_chinensis_newGene_3927	0.473303	0.732039	0.784572	0.176961	0.5597110000000001	0.556589	0.350849	0.219952	0.317047	0.352489	0.242989	0.458046	0.6028819999999999	1.10384	0.600384	0.263199	0.180885	0.301639	0.127465	0.289022	0.314116	0.38737	0.408394	0.961493
Achn133891	0.404925	0.584272	0.337851	0	0	0.272742	0.187284	0.368411	0	0.945981	0.638916	0.270414	2.27885	1.58716	1.45268	0.636058	0.617929	0.304465	0.035243	0.100872	0	0.372824	0.105482	0.304228
Achn008571	0	0	0	0	0	0	0	0	0	0	0	0	0	0	0	0	0	0	0	0.227095	0	0	0	0.108559
Actinidia_chinensis_newGene_3928	23.148	19.552815000000002	8.661871999999999	11.044768000000001	6.6811229999999995	6.70901	12.7158	10.7325	7.78329	14.106373000000001	21.754711999999998	14.3708	15.6609	13.8412	15.4425	7.52538	11.3182	12.7677	18.437	19.3687	19.874648999999998	11.4419	23.3463	18.3937
Actinidia_chinensis_newGene_3929	4.0309360000000005	2.00214	1.4764140000000001	0.678819	2.13753	0.65864	0.441016	1.29946	0.761816	3.8927579999999997	1.58787	1.31277	0.378207	2.1276260000000002	0.33018800000000004	1.28477	0.803643	1.8798119999999998	2.2568900000000003	3.40264	2.89858	2.35571	3.1023929999999997	2.37808
Achn007381	62.5394	40.9949	70.6219	21.119	21.6374	20.5883	16.4543	13.5897	27.4022	27.125	17.0352	20.2616	22.061	33.0415	22.8661	13.3355	6.21265	9.35913	8.38419	6.67155	5.43734	3.84548	2.71514	8.08025
Achn291611	14.674	13.6584	11.4675	63.3106	275.357	95.1086	59.7214	74.5991	50.0665	26.174	29.31	33.8041	18.4921	18.6227	17.2195	132.617	102.985	128.556	107.491	142.672	97.7809	131.856	112.799	88.6175
Achn352431	9.05573	9.36627	7.0716	2.56558	1.64291	1.59386	1.99624	2.3993	2.16037	5.55134	2.90259	3.59357	11.0156	10.92	10.8199	3.23718	4.55204	6.60684	1.82258	2.98592	2.3534	1.55092	1.20924	2.48988
Achn006031	3.3428	3.65686	2.70956	1.0582	0.53284	0.852347	0.954674	0.861383	1.48323	3.12545	3.92449	4.24303	2.74238	2.80626	3.35712	0.648328	1.7327	2.9292	2.13976	1.43783	1.65365	1.23653	1.56171	2.27681
Achn099931	0.762991	0.687235	0.667901	0	0	0	0	0	0	0.105249	0	0	13.3804	11.6228	12.6562	3.88833	3.87542	3.29881	2.61884	2.26416	3.13805	2.38967	2.48167	2.65101
Achn197781	1.17868	1.58047	1.46785	1.29694	1.16311	1.34522	1.89373	1.47023	2.40908	3.73213	3.1181	4.27517	0.61497	1.38588	0.632079	2.21329	0.731877	1.06492	0.71018	1.19265	0.443889	0.986106	0.967633	1.23017
Achn322891	6.24314	5.98881	4.27125	1.48199	0.375884	1.11196	0.519083	1.17092	0.570478	3.10192	2.55562	2.14285	3.13304	3.05884	3.45791	0.692845	0.286382	0.27812	0.294307	0.318524	0.528624	0.586273	0.294618	0.984248
Achn165961	73.9329	81.9549	52.531	61.6939	37.2401	48.5527	98.3836	85.784	86.3973	126.97	126.214	122.053	60.2342	56.0966	59.1715	36.626	41.835	37.0033	50.1526	64.5545	47.1403	67.9463	72.058	72.9712
Achn114081	18.6774	17.3765	20.2461	9.23028	5.66811	6.89712	9.72789	6.65703	7.9481	10.1785	7.18913	9.42623	14.6737	12.4371	11.8148	6.86473	6.07205	6.67775	11.8827	9.52471	8.73895	5.65955	5.287	8.98126
Actinidia_chinensis_newGene_5496	0	0	0	0	0	0	0	0	0	0	0	0	1.88709	0.464967	1.74974	0.500619	0.427203	0	0	0.133201	0	0.697871	0	0.228574
Achn296861	0	0	0	0	0	0	0	6.16552	0	0	0	1.16936	56.4797	75.8973	61.3216	52.4921	53.3183	53.9677	48.7703	51.539	48.642	26.3624	23.1853	42.2039
Achn282281	0	0	0	0	0	0	0	0	0	0	0	0	0	0.571884	0.419848	0.026065	0	0.18239	0	0.389553	0	0	0	0
Achn320021	0	0	0	0	0	0	0	0	0	0	0	0	0	0	0	0	0	0	0	0	0	0	0	0
Achn270641	13.259	14.6168	6.72985	9.19794	3.4705	4.19416	16.2482	11.208	11.251	22.6624	29.5375	30.4539	5.26874	6.59035	8.22714	7.23278	7.18765	5.19677	9.75303	11.2668	9.55445	17.9155	14.8008	16.5078
Achn265541	28.0473	27.8426	24.3141	21.4161	16.3142	20.1601	28.368	22.2657	31.2929	18.776	27.0706	25.6617	30.6497	34.5966	27.7168	38.1759	37.4669	33.94	52.8643	38.8883	51.192	34.0442	30.2445	46.4458
Achn012771	0.322093	0.667616	0.451021	0	0	0	0	0	0	0	0	0	2.0256	1.07027	1.32197	0.395931	0.335502	0.101705	0.057623	0	0	0.023157	0	0
Achn161241	0	0	0	0	0	0	0	0	0	0	0	0	0	0	0	0	2.0717	1.82313	2.39693	0.727558	0	2.59172	1.77367	1.26571
Achn389101	28.0296	32.275	25.0574	3.68355	0.909098	1.63929	1.24677	1.21406	1.62409	4.7455	3.85218	5.69187	37.1089	24.9584	23.4335	0.602813	1.87074	1.61927	0.413273	1.25019	0.930783	0.353972	0.455693	0.182142
Achn183941	57.3903	65.353	72.266	50.1076	44.6229	50.8682	46.4536	44.3287	54.18	40.4342	48.7879	47.2732	46.5444	45.2272	43.401	33.965	34.9021	33.721	31.1647	23.7189	26.9776	26.3024	26.8189	31.0191
Achn029431	2.64975	2.36759	2.33423	1.54008	0.927226	0.59911	0.939706	0.839058	0.434881	0.829259	0.935788	1.15882	1.68088	1.15176	1.67785	3.75907	6.31374	6.09872	7.95585	9.83962	4.12287	1.36021	1.52378	3.16972
Actinidia_chinensis_newGene_7351	0	0	0	0	0	0	0	0	0	0	0	0	0.616231	0.7546860000000001	0.788796	0.581738	0.415314	0.325867	0.666575	0.9758089999999999	0.482983	0	0.097193	0
Achn094871	169.798	250.718	121.323	97.6592	60.8646	69.5613	30.8558	21.1163	29.1975	8.39145	10.5143	10.327	58.1275	58.4091	63.9913	38.2874	28.6128	31.8758	19.5866	5.41229	22.0685	6.65568	4.60273	11.1657
Achn170341	0	0	0	0	0	0	0	0	0	0	0	0	0	0	0	0	0	0	0	0	0	0	0	0
Achn229571	68.7296	56.0438	81.6828	22.9906	33.3708	39.5103	22.5289	32.5932	28.4831	42.9092	44.7328	27.6177	64.5413	66.7267	56.1899	46.9508	55.1017	49.6589	49.122	34.7257	44.7642	20.8928	29.3823	40.3004
Actinidia_chinensis_newGene_9129	1.57391	1.80948	1.538	2.17457	0.878867	1.34969	2.57728	3.3522	1.79101	2.9363	3.46657	2.58739	7.09495	5.57608	4.46224	3.82818	5.99748	5.00965	5.12393	6.10758	4.57264	5.21572	4.3598	10.4189
Achn115681	0	0	0	0	0	0	0	0	0	0	0	0	0	0	0	0	0	0	0	0	0	0	0	0
Achn150631	18.2133	21.1164	29.3418	9.46386	4.20932	9.64014	3.68694	2.07311	4.47442	3.9597	0.430217	0.941532	62.3806	66.5198	57.0791	22.9181	25.3561	25.6162	12.4907	8.93123	13.4332	2.42067	1.36077	1.44695
Achn077091	0	0	0	0	0	0	0	4.61861	0	0	6.78826	5.8544	0	15.4561	14.2328	9.2244	9.14936	6.64276	9.28124	6.31679	7.35584	4.79458	3.76285	4.08323
Achn056721	56.2289	53.2246	33.1864	24.0236	15.6702	21.343	27.4871	11.8339	18.6944	15.7431	10.7697	17.1107	7.60154	6.85815	7.76435	9.35795	6.38597	8.37101	19.6304	9.93427	17.329	9.88596	12.9006	18.4286
Achn271231	0	0	0	0	0	0	0	0	0	0	0	0	0	0	0	0	0.329815	0	0	0.322488	1.30769	0	0.48395	0.172972
Achn172631	0	0	0	0	0	0	0	0	0	0	0	0	0	0	0	0	0	0	0	0	0	0	0	0
Achn090551	0	0	0	0	0	0	0	0	0	0	0	0	0.435967	0.704002	0.173698	0	0.125684	0.303052	0.327034	0.322112	0.315386	0	0.8451	0.437574
Achn157361	18.9201	16.7574	13.7089	5.72508	3.64479	4.09314	8.061	7.12696	6.98751	7.37421	11.7561	9.50786	10.9699	11.7853	15.0268	4.47528	5.24709	5.12829	8.61401	7.76684	6.80468	8.29694	10.6932	11.7156
Achn228221	1.21141	1.31948	1.38994	0.839728	0.918088	0	0	0.760502	1.177	1.75143	1.80316	0.281141	4.41473	0.416656	1.96291	0.546002	3.98964	1.92591	0.425485	0.235815	0.814831	0.105957	0	0.661454
Achn091771	111.29	99.4369	127.271	78.0585	82.1692	89.1792	53.4584	45.565	59.4549	58.248	51.8114	57.5259	109.791	125.195	121.078	104.517	122.387	82.0417	140.827	93.7632	99.8795	65.1517	50.7635	107.911
Achn114551	29.0319	30.8828	35.4258	24.8973	18.0132	21.733	25.7078	23.2893	33.6899	43.9782	32.2001	29.8514	43.5605	21.5265	22.7467	212.429	128.6	14.9615	134.364	132.879	314.392	130.445	53.244	87.7748
Achn260771	0	0	0	0	0	0	0	0	0	0	0	0	0	0	0	0	0	0	0	0	0	0	0	0
Achn057091	0	0	0	0	0	0	0	0	0	0	0	0	0	0	0	0	0	0	0	0	0	0	0	0
Achn262791	3.54041	1.55333	0.955833	0	0	0	0.814348	1.19382	0.996496	1.55308	2.34674	1.68121	10.1617	18.0556	13.6932	5.89168	4.86177	6.60101	8.63143	9.18067	6.39103	9.78431	11.6639	9.0381
Achn015921	1.04981	0	0.826353	3.151	4.91764	6.96858	1.13389	5.17703	4.44686	1.71525	5.70417	4.30389	0	0	0.47966	0	0	0.277539	0	0	0	0	0	0
Achn379211	41.4549	30.189	29.457	26.003	0	26.99	23.5222	23.5373	25.9801	0	29.564	23.9384	0	0	0	0	38.0132	0	24.6723	20.8177	0	32.6305	38.583	37.3162
Achn376241	0	0.346355	0	0.253583	0.329679	0	0.555338	0	0	0.082034	0.688395	0.13335	0	0	0	0	0	0	0	0	0	0	0	0
Achn260321	8.46921	6.21314	7.70864	12.8582	8.60963	7.40362	3.70597	6.45604	6.03852	9.6661	7.11877	6.52832	6.34767	5.26402	7.04211	9.35388	5.32827	10.5388	8.54847	4.28787	9.52516	7.0243	5.79789	7.92921
Achn268131	4.32903	5.50586	5.4084	1.04262	1.76521	0.982306	4.17733	3.07943	1.96702	11.2832	11.0215	2.68565	3.12284	3.01198	3.20472	2.11661	2.53741	2.92595	6.76303	6.2677	3.52101	5.05279	4.83362	6.688
Achn342191	0	0	0	0	0	0	0	0	0	0	0	0	0	0	0	0	0	0	0.119251	0	0	0	0	0
Achn105341	4.08133	5.10692	1.61256	0.35092	0.142369	0.268318	0.284578	0.713384	0.655267	1.09012	0.316658	0.132819	91.7906	44.0552	16.2981	10.2048	17.0462	15.1516	4.91724	8.35872	5.69651	0.146943	0.793458	3.40463
Achn007921	48.7245	46.2704	52.3275	42.8572	45.1263	58.3783	54.7619	67.6199	49.9346	47.9666	53.3319	49.4519	36.9537	27.4173	26.8802	26.0547	30.1085	26.8986	27.4062	19.4718	26.6421	23.0965	25.0824	28.966
Achn113681	18.3898	19.4097	13.9405	11.6678	5.99734	8.31776	18.1068	17.9838	11.7114	24.3073	27.1261	21.0591	16.3267	15.8374	20.9816	7.65042	10.0705	10.492	15.73	18.2856	16.7933	24.3693	25.5698	24.9239
Achn196781	3.91623	3.56965	2.962	5.57879	3.63499	4.33556	4.95007	3.088	3.10003	2.10785	4.77416	2.69177	4.09317	4.78711	5.8448	3.01514	2.70767	2.51682	2.03356	1.39592	0.952078	0.341737	1.49177	0.475106
Actinidia_chinensis_newGene_10934	0	0	0	0	0	0	0	0	0	0	0	0	0	0	0	0	0	0	0	0	0	0.606063	0	0
Achn159011	2.9857	1.63271	1.89059	0.402927	1.17677	1.98736	1.07217	1.92935	2.01764	1.63497	1.71602	2.40816	12.5597	17.6838	16.5093	17.2176	13.6653	17.5484	6.89196	13.2368	12.1013	6.94054	4.44884	10.1321
Achn071151	0	0	0.74249	0	0	0	0	0	0	0	0	0	12.0579	11.3406	11.4668	2.63075	4.62382	3.47973	2.82635	5.83256	3.2785	1.89715	3.20393	4.14765
Actinidia_chinensis_newGene_10392	0	0	0	0	0	0	0	0	0	0	0	0	0.423384	0.763608	0	0	0	0.659585	0.807868	0.075484	0	0.184655	0.311295	0.669946
Achn252091	26.6609	18.2097	22.3368	7.14755	11.3866	8.82808	4.38653	7.98674	7.64072	9.43322	7.92173	11.3747	9.31995	13.5722	7.73765	10.7733	7.52111	12.5011	13.5004	9.36903	20.6008	7.14723	4.94236	10.9517
Achn042891	15.6202	14.3126	10.5634	21.8695	25.6249	22.8141	5.44599	3.49939	2.35723	0.144007	1.05694	0	8.13508	6.11506	4.64546	6.28773	6.06115	3.99076	11.1849	15.3327	22.2834	4.05155	4.84551	3.43112
Achn050371	6.4788	8.27814	6.7696	3.9426	3.21776	4.81701	4.60892	3.71128	5.58212	8.32019	8.67944	6.39581	10.6549	10.2072	15.1748	6.89224	7.70193	7.54341	9.44072	10.3915	10.0838	10.5553	11.547	13.2295
Achn210451	0	0	0.537547	0	0	0	0	0	0	0	0	0	0.483726	0	0	0	0	0	0	0	0	0	0	0
Achn015691	0	0	0	0	0	0	0	0	0	0	0	0	0	0	0	0.178169	0	0	0	0	0	0	0	0
Achn253321	8.74793	12.9569	6.51281	7.94525	5.69924	5.54087	9.00548	9.57327	7.5225	11.5562	13.7669	14.1559	6.73752	7.74727	5.45531	3.78842	4.39559	5.43483	4.47533	5.678	4.97825	4.77433	5.67808	5.97767
Achn040941	0	0	0	0	0	0	0	0	0.382539	0	0	0.371891	0	0	0	0.833153	3.24239	2.85698	4.09356	2.54191	0.945469	1.69669	0.723808	3.526
Achn249071	23.6305	21.5825	13.9645	15.2071	8.97505	10.0082	19.6698	15.2235	18.4153	27.3528	36.5271	27.112	16.056	16.2569	17.0492	9.86696	10.2525	10.613	15.1375	16.2369	15.8192	23.4643	25.8101	28.9475
Achn210171	1.07601	1.54988	1.48982	0.398501	0	0	0	0.374582	0	0.561453	0.086383	0	3.68788	2.80534	2.47187	0.584788	0.589072	1.01474	0.718304	1.28776	1.07746	1.25852	0.594333	0.730386
Actinidia_chinensis_newGene_7129	0	0	0	0	0	0	0	0	0	0	0	0	0	0	0	0	0	0.110961	0	0	0.742907	0	0	0
Actinidia_chinensis_newGene_7126	0	0	0	0	0	0	0	0	0	0	0	0	0	0	0	0.117804	0	0	0	0	0.582506	0	0	0
Actinidia_chinensis_newGene_7127	45.0268	38.4662	38.2499	20.7838	14.381	16.5336	10.3803	9.90009	11.2801	16.7632	14.668	17.9502	44.2041	35.6757	33.8916	15.6358	19.4686	17.7755	7.75854	6.98414	7.06263	1.93212	1.85931	3.33342
Actinidia_chinensis_newGene_7122	0	0	0	0	0	0	0	0	0	0	0	0	0	0	0	1.18197	0.317725	0.297562	1.91722	3.76054	0.702778	2.06837	0.261891	0.323144
Achn001561	165.744	166.667	168.031	477.427	450.337	465.474	200.678	201.201	243.561	151.851	90.8007	120.19	114.665	87.0025	95.1012	379	212.186	241.131	387.882	277.145	518.827	191.777	109.455	170.616
Actinidia_chinensis_newGene_7120	0.264236	0.296933	0.308717	0	0.145293	0	0	0	0	0	0	0	1.39602	1.3727	0.495269	0.599346	0.516957	0.34201	0.240004	0.100773	0.219387	0	0.02188	0
Actinidia_chinensis_newGene_7121	0	0.21681	0	0	0	0	0	0	0	0	0	0	0.740748	0.239206	0.177631	0.142916	0	0	0	0	0	0	0	0
Achn191061	0	0	0	0	0	0	0	0	0	0	0	0	0	0	0	0	0	0	0	0	0	0	0	0
Achn162601	0.163319	0.401455	0.008035	0.005008	0	0	0.011012	0	0.029072	0.007311	0	0.031994	0.010355	0	0.039404	0	0	0	0	0	0	0	0	0.040006
Achn036841	0	0	0	0	0	0	0	0	0	0	0	0	0	0.701391	0	0	0	0	0	0	0.342326	0	0	0
Achn293611	0.26995	0.638398	0	0	1.29294	0	0	0	1.00161	0	0	0	2.41822	2.47975	3.71488	1.36792	0.883877	0.806223	0.491302	0.850826	0	0.146503	0	0
Achn366031	2.60035	3.34228	5.41426	7.44833	14.5847	14.0428	16.9285	13.3014	9.39356	4.83401	6.45946	7.52296	3.13572	4.23621	2.8258	8.77222	10.5836	6.60049	14.4044	11.9863	16.2632	28.799	18.9832	12.7915
Achn311891	0.784931	1.01971	1.46339	1.02776	1.48334	2.01013	5.76505	7.01323	3.13218	6.59487	7.84185	5.74917	1.42844	1.94745	1.46055	4.75332	2.10985	2.05383	12.5733	7.56655	7.911	13.4431	4.15466	5.92316
Achn244841	0	0.427546	0	0	0	0	0	0	0	0.181881	0.382953	0	1.04637	0.635965	0.491925	0.519042	0.640738	1.10044	0.991077	0.461958	0.420522	0.340118	0.482831	0.518981
Achn166731	3.02295	4.59127	6.09577	2.46417	0.746716	1.19795	0.285772	0.735993	0.25852	0	0.291483	0.196127	54.2576	45.718	47.8345	85.5786	93.8354	98.5978	125.223	80.2778	125.88	150.193	151.58	184.493
Achn136371	0.200444	0.19486	1.5824	0	0	0	0	0	0	0	0	0	0	0	0	0	0.146581	0	0	0	0.208625	0	0	0.141477
Achn382131	11.9075	16.664	13.7666	10.2601	9.23582	7.23867	7.02107	8.94825	9.09412	15.5828	15.2647	14.9808	10.6946	10.4611	13.1617	7.42572	8.86142	9.70314	7.96422	7.57714	8.80744	16.3217	17.3013	17.3115
Achn055841	0.076315	0.094375	0	0.129435	0.02674	0	0.029641	0.153649	0	0.11426	0.145209	0	0	0	0	0	0	0.403287	0.736968	0	0	0	0.182304	0.682512
Achn345871	0	0	0	0	0	0	0	0	0	0	0	0	0	0	0	0	0	0	0	0	0	0	0	0
Achn296131	0	0	0	0	0	0	0	0	0	0	0	0	0	0.046247	0	0	0	0	0	0	0	0	0	0
Achn246571	2.04796	1.99802	1.85247	1.12587	0	0.710873	0.865646	1.66122	1.43559	1.6125	1.3759	2.1939	5.76525	3.65176	4.9965	3.43437	3.62506	3.21925	2.40729	1.88339	3.215	1.348	4.57538	2.68213
Achn272621	0	0	0	0	0	0	0	0	0	0	0	0	0	0	0	0	0	0	1.02906	0	0.957296	0.369661	0	0
Achn249381	15.4929	15.3578	12.9184	120.739	361.606	281.999	89.4404	393.612	135.298	139.878	222.332	309.255	22.2329	41.3343	27.6865	797.654	852.233	846.024	406.201	1073.56	301.633	781.868	377.755	550.205
Achn035341	5.26976	6.21127	5.7779	4.30751	1.09878	1.01903	0.341192	1.44399	1.42267	4.34178	2.62703	3.19152	1.92991	0.546349	1.46745	1.97659	0.944427	1.31895	0.071553	0.122722	1.3699	0.363493	0.616071	1.59779
Achn267561	331.652	379.574	805.424	151.775	123.989	147.945	28.9695	46.6255	64.9453	120.804	77.765	98.5226	432.516	534.479	538.8	241.144	142.679	161.899	62.1929	24.8123	91.4268	15.4244	6.65653	8.46232
Achn389811	0.73165	0.86843	0.494759	4.21351	1.7047	7.21996	2.3661	3.47336	2.98949	0.533732	1.02107	3.38662	4.73217	4.05083	1.70406	6.73029	5.35569	4.96227	8.24144	4.86804	8.12156	2.98792	1.46387	4.65336
Achn066611	24.8797	21.1476	21.7858	11.021	10.0323	14.0694	22.6944	16.9366	22.0692	18.5543	18.5757	16.4943	18.9639	16.6771	12.6749	13.1274	12.2859	16.6824	14.1245	10.4482	14.3064	14.5651	22.959	27.984
Achn268791	0	0	0	0	0	0	0	0	0	0	0	0	0	0	0	0	0	0	0	0	0	0	0	0
Achn104311	23.2459	22.6474	17.3314	4.04544	3.14788	1.8919	1.05611	1.45231	0.79093	2.43313	2.23316	4.44038	34.9242	31.4497	31.1215	3.5987	3.23852	3.70654	3.70879	3.87199	2.47774	1.12136	0.631466	1.61421
Actinidia_chinensis_newGene_2015	0	0	0	0	0	0	0	0	0	0	0	0	0.86839	0.180341	0.208868	0.373991	0.426141	0.109115	0.5145850000000001	0.184919	0.348786	0	0	0.08657
Achn263671	0	0	0	0	0	0	0	0	0	0	0	0	0	0	0	0	0	0	0	0	0	0	0	0
Achn092021	14.5194	14.5773	10.1499	33.2824	31.7407	52.9337	40.493	21.2499	24.6049	22.9237	58.433	48.5403	4.91452	5.09466	4.36254	14.7914	10.8943	7.78517	10.5455	11.7438	10.948	41.1662	45.9797	25.3656
Achn369461	6.76605	5.84761	2.36976	2.23276	2.28547	0.598046	1.27854	0.926508	2.91685	2.19402	2.20803	3.8269	6.33731	7.88849	6.41603	1.66872	2.06361	2.73674	0.99102	0.969731	1.14046	0.823305	0.899041	0.429345
Achn378161	13.9729	13.7087	13.0807	70.2659	88.0381	98.0172	130.746	160.416	125.232	115.79	127.273	109.341	7.78296	7.48583	8.91563	7.586	9.78384	12.1737	10.0311	11.4069	6.96461	10.0549	14.1259	11.9606
Achn321041	0.493111	1.2763	0.734222	0.204452	0	0	0	0	0	0.213596	0.576786	0.655068	0.588303	0.187898	0.434297	0.097951	0.026612	0	0	0	0	0	0	0
Achn252631	0.369208	0.163395	0.657637	0.311272	0.300852	0.077304	0.168518	0	0.14081	0.130018	0.132148	0.136464	0.728904	0.688251	1.47931	0.298099	0.222702	0.479831	0.137397	0.234292	0	0	0	0
Actinidia_chinensis_newGene_5045	0	0	0	0	0	0	0	0	0	0	0	0	0	0	0	0	0	0	0.484189	0.661656	0.578114	0.149896	0.138381	0.751165
Achn148951	0	0	0.235863	0.383564	0.337183	1.87998	0.546089	0.221274	0.212037	0.09984	0.138554	0.108405	0.26631	0.122854	0.114501	0	0	0.076345	0.260138	0.210528	0	0.091035	0.066519	0.175621
Actinidia_chinensis_newGene_5044	0	0	0	0	0	0	0	0	0	0	0	0	0	0	0	0	0	0	0.331528	1.5986	1.20693	2.72813	0.349769	0.8387
Actinidia_chinensis_newGene_2011	2.67819	0.117221	1.17211	2.44876	0.319152	2.56571	0.50179	0.171318	0.533384	0	0	0	0.742926	1.69848	1.15899	0.067439	0.594073	0.059352	0.191347	0	0.539377	0.070836	0	0
Achn390091	105.295	158.28	162.186	10.7736	4.52976	5.33347	6.37561	4.64547	5.28097	3.47529	4.08084	8.92226	28.7242	34.7376	55.3176	12.4833	38.2122	22.8522	12.1144	5.26003	9.03917	11.9387	8.68699	8.49315
Achn387411	80.308	86.3585	79.3317	75.4731	51.7841	62.2318	68.3385	53.4407	84.9566	119.457	96.1273	98.9859	83.336	78.8529	71.7618	53.8914	55.7143	58.8325	71.8242	54.2549	63.6698	59.4544	63.0883	66.1702
Achn351291	14.3754	14.9653	8.62977	3.09177	3.46654	2.52482	1.39771	1.41101	0.898595	1.58783	2.77116	3.83859	11.6961	8.07399	9.54874	6.64243	7.36343	5.24772	6.09073	4.304	6.2149	4.67608	13.3667	8.92452
Achn078461	11.1811	7.84136	8.41416	0.981637	1.05507	1.04569	0.66363	0.639547	0.3065	2.39183	1.78889	2.22391	7.64938	7.8091	5.49552	1.11756	1.493	1.52969	0.476296	0.518713	0.429818	0.309738	0.262785	1.09905
Achn156101	18.2251	25.2036	30.8005	8.72606	9.02056	8.19201	4.28267	4.05814	5.98203	4.55567	2.88648	1.8236	39.0309	66.2106	53.432	32.4089	25.7377	27.7681	27.5864	23.9685	27.1874	17.385	17.9351	20.1907
Achn051021	96.7374	103.282	115.853	98.1722	79.5969	74.6044	83.7445	84.616	93.9825	131.06	94.6503	146.493	62.5806	61.9484	62.0991	42.2524	45.9124	35.7943	43.105	33.0854	32.2786	15.1274	26.8548	35.6008
Achn268861	30.0696	27.8813	23.4637	26.2619	15.3549	20.5887	21.2564	22.6042	14.5753	39.815	30.5121	36.3499	17.2196	10.909	15.6113	14.8113	18.4026	9.85761	6.72349	9.65493	8.82887	4.88176	6.74608	9.72485
Achn254671	13.6804	11.9209	17.8987	13.8473	9.25052	7.19991	9.62476	12.028	14.2863	22.5491	28.2211	14.4771	10.0366	11.8113	9.49437	5.83634	6.23819	6.64692	4.17205	4.62962	4.7438	1.66555	2.26974	3.38838
Achn188171	6.7859	5.01225	4.45624	1.68922	1.95298	2.21455	2.54085	1.64949	2.84365	1.54836	1.16415	1.62856	6.43307	5.69034	5.41953	2.31019	3.44968	1.43384	2.77437	1.85428	2.83668	0.853246	1.31626	2.77639
Achn248381	0	0	0	0	0	0	0	0	0	0	0	0	0.768133	0	0.951631	0.414205	0.442012	0.654157	0.519353	0.706313	0.376963	0.561309	0.651576	0.515087
Achn311271	0	0	0	0	0	0	0	0	0	0	0	0	0	0	0.048437	0	0	0	0	0	0	0	0.203516	0.099053
Achn367941	4.61022	2.49651	6.61216	0.708003	1.35641	0.46134	0	0	1.27815	2.03431	1.54526	0.539362	7.18114	7.98641	8.55967	5.76529	6.95068	5.09735	5.54124	5.21217	5.92426	8.11644	5.95283	6.38681
Achn011331	6.09683	5.22636	5.073	0.878717	0.285486	0.160773	0	0.154459	0	0.155452	0	0	4.22298	2.43129	3.59437	0.275477	0.231319	0.424145	0.085554	0.110355	0	0	0.018284	0.066637
Achn190331	2.49515	3.75402	2.56875	1.01019	0.589141	1.32978	0.960242	0.413244	0.203005	0.712317	1.01611	0	3.19982	1.94382	1.98182	2.48927	3.04799	1.15739	0.673011	0.503349	1.28831	0.916414	0.676833	0.916426
Achn083701	27.2141	24.937	27.6935	13.1233	10.3262	10.1438	13.2994	13.0785	13.5238	18.6016	23.4767	20.3502	15.9643	16.4716	16.3988	7.9907	9.56991	8.3058	7.80572	6.18171	8.02426	7.52464	8.93208	10.7057
Achn307361	0	0	0	0	0	0	0	0	0	0	0	0	2.4152	0	1.39518	0.415728	0	0.547631	0.375239	0.814281	0.483252	1.55898	0.74849	1.20378
Achn389491	0	0	0	0	0	0	0	0	0	0	0	0	0	2.91102	1.41292	0	1.29779	0	0	0	0	3.26586	3.90946	0
Achn299911	1.29758	1.47927	1.54029	1.23944	2.31657	1.47455	1.15126	1.36418	1.44176	0.830919	0.902284	1.06497	1.27141	24.015	12.2609	1.20603	0.861367	1.25094	22.5089	7.11723	0.500106	8.78225	0.792779	6.26778
Achn016641	100.872	104.689	98.0901	34.8498	15.3944	20.3766	25.0919	17.4238	18.2095	69.0604	61.8126	60.5674	76.506	61.5625	73.236	17.8669	31.0088	21.4605	8.73807	6.67453	9.18711	2.95703	3.87657	4.13801
Achn301201	6.68777	8.4361	8.80027	8.21515	6.28728	7.77582	13.0479	12.1816	15.0283	17.5876	13.0137	15.3651	10.6848	10.6002	12.667	7.02948	8.42773	7.60337	17.9475	19.1339	17.5183	16.396	11.8054	15.9814
Achn360621	21.6522	18.7559	14.6646	8.51644	6.73985	6.70085	11.8554	12.802	10.2009	17.1421	19.6319	19.7867	17.2939	16.9559	17.2118	8.34035	10.2395	11.5055	10.3524	11.7393	10.2103	14.9836	16.351	18.7027
Achn197811	0	0	0	0	0	0	0	0	0	0	0	0	0	0	0	0	0	0	0	0	0	0.073696	0	0
Achn045811	34.2314	43.2195	54.8184	22.9917	25.3048	23.7101	22.7294	11.097	28.0346	21.6866	17.4579	24.9333	68.3289	79.9072	81.0408	49.4673	58.7186	48.4397	30.5052	21.296	24.6158	11.1906	8.90506	16.1015
Achn192861	0	0	0	0	0	0	0	0	0	0	0	0	3.55251	2.79272	1.7929	2.89881	2.76666	2.41329	2.11431	3.47698	5.05979	1.44844	1.76722	3.63345
Achn069231	7.82083	9.54199	11.177	6.04231	4.00874	3.95554	4.39987	2.92136	5.27685	3.79919	6.50677	2.78362	20.7261	22.2113	16.2633	13.9717	15.1943	10.1613	5.84205	8.31598	7.76776	6.01267	4.2019	4.43112
Achn236851	15.5456	15.4786	18.0671	22.7738	19.0504	23.6995	15.094	10.8182	19.6337	12.0201	11.2364	12.7643	64.6097	68.0648	56.8826	51.6691	79.3799	57.7811	81.5173	40.1811	48.2507	29.2071	41.9684	61.0075
Achn245001	13.0053	12.5196	11.995	7.93445	2.83857	3.10949	4.33746	5.16639	3.39294	8.74539	9.11968	6.94553	5.62144	9.90226	9.39776	3.85116	5.8621	5.27576	3.69585	2.78444	2.54949	2.66694	4.3745	6.60973
Achn248031	0	0	0	0	0	0	0	0	0	0	0	0	0	0	0	0	0	0	0	0	0	0	0	0
Achn060511	0.273623	0	0	0	0	0	0	0	0	0	0	0	0	0	0	0	0	0	0	0	0	0	0	0
Actinidia_chinensis_newGene_7457	0	0	0	0	0	0	0	0	0	0	0	0	0	0	0.419775	0	0	0	0	0	0	0	0	0
Achn326401	4.37137	6.66181	0.893958	0.805701	0.529027	0.377636	0	0.040237	0.555537	0	0	0.195586	5.4261	7.86111	2.89514	4.61653	3.51341	1.03458	1.08388	0.49189	0.316219	0	0	0.076037
Achn093771	0	0	0	0	0	0	0	0	0	0	0	0	0	0	0	0	0	0	0	0	0	0	0	0
Achn015021	0	0	0	0	0	0	0	0	0	0	0	0	0	0	0.70899	0	0.057661	0.246855	0	0.344916	0.12602	0.477769	1.34309	1.84766
Achn246731	0	0	0	0	0	0	0	0	0	0	0	0	0	0	0	0	0	0	0	0	0	0	0	0
Achn168071	110.283	161.548	166.457	72.7305	28.3352	48.9027	31.2537	17.3539	33.5793	33.8819	12.919	1.11071	598.348	503.896	600.717	597.479	485.919	450.735	202.612	68.6526	200.712	72.74	111.499	125.631
Achn068721	1.456	1.47219	1.44329	0.390588	0.353085	0.220623	0.2188	0.193503	0.16223	0.423771	0.304309	0.098594	2.49795	3.05371	2.88099	1.37897	0.885821	0.84022	0.851825	0.751105	1.51862	1.4293	1.53087	1.2162
Achn352011	0.856801	0.883794	1.03136	0.080696	0	0	0	0	0	0	0	0	1.91801	2.52109	1.44575	0.562338	0.944752	0.542236	0.569844	0.220017	0.361705	0.391937	0.196051	0.313625
Achn107011	8.2543	7.07038	17.8874	14.221	10.958	26.4579	10.1146	6.06072	12.0051	10.0263	11.0246	11.5733	1.424	1.93639	3.53018	22.3076	19.8	17.9872	11.2697	11.3154	6.78868	10.7456	4.43102	7.94709
Actinidia_chinensis_newGene_7453	20.1532	14.596	12.9361	186.773	258.983	123.343	119.407	113.431	135.693	87.9979	114.822	98.5649	17.2553	18.2313	21.7756	182.482	202.215	225.885	113.46660200000001	90.9929	143.635	42.893440000000005	43.3162	50.8794
Achn100541	0	0.677362	0	0.152389	0	0.317783	0	0	0	0.330689	0.625294	0	1.79783	0.173285	0.619044	0	0	0.010528	0	0	0	0.169999	0	0
Achn169381	0	0	0	0	0	0	0	0.05262	0.10394	0.037905	0.332352	0.21735	0	0	0	0	0	0	0	0	0	0	0	0
Achn304181	0	0	0	0	0	0	0	0	0	0	0	0	0	0	1.49009	0	0	0	0	0	0	0	0	0
Achn328531	27.3081	29.7051	36.0535	17.6947	15.4448	19.0128	19.8704	12.7007	16.1245	11.0829	23.1336	24.856	36.5333	44.1689	34.8832	16.8888	18.409	14.4592	15.2474	10.4379	10.8931	9.76321	12.4478	18.7563
Actinidia_chinensis_newGene_9264	23.3445	22.7324	21.1806	17.0003	18.109	21.399279999999997	16.5838	13.0263	18.7764	24.9039	21.8667	22.299224000000002	22.4542	23.2788	23.7845	22.6848	20.5591	21.4041	16.486221999999998	19.9874	26.3407	16.735466000000002	20.5748	24.7837
Achn167951	5.61515	3.11374	1.84859	0.091825	0	0.52376	0	0	0.31428	1.37997	0	0.396621	0	0.397757	0	1.10465	0	0.616174	0.882068	0.305606	1.16647	0.162846	0	0.289729
Achn340751	31.3301	27.486	27.9575	17.9838	18.9723	12.8005	10.9499	20.4474	20.013	16.3703	17.9667	17.0984	19.7506	19.128	17.1969	12.2538	14.7582	12.2374	12.812	11.8455	16.4941	4.38867	3.05035	5.37993
Achn023951	0	0	0	0	0	0	0	0	0	0	0	0	1.47724	7.29974	10.3984	3.81902	0	0	4.63828	2.01671	6.88605	1.7663	1.53545	1.4289
Achn273281	18.264	16.9813	18.7091	7.49296	4.65505	7.09461	6.06166	8.58391	6.23598	12.2036	12.7728	10.9082	18.9286	17.7767	14.2599	7.24008	10.4492	10.3767	7.00244	7.36023	4.51944	5.2946	7.65118	5.77387
Achn143861	29.8165	22.589	21.7234	16.4056	12.1663	11.359	8.36828	15.2024	8.40909	13.2333	18.882	14.5182	36.3203	38.0326	35.9296	22.9316	25.2353	31.1265	35.087	47.4692	51.147	21.9581	18.8131	19.8414
Achn194541	66.5421	102.977	52.9455	971.88	803.261	690.925	205.399	227.548	157.819	14.7718	18.7416	17.8373	46.3944	29.2076	38.2048	276.131	179.563	292.931	236.967	113.956	473.184	83.5605	24.9761	96.1497
Achn155451	0	0	0	0	0	0	0	0	0	0	0	0	0	0	0	0	0.088535	0	0.098411	0.060185	0.338231	0	0	0
Achn344041	0	0	0	0	0	0	0	0	0	0	0	0	0	0	0	0	0	0	0	0	0	0	0	0
Achn348931	0	0	0	0	0	0	0	0	0	0	0	0	7.31011	7.83591	8.21857	5.61233	10.6673	10.2009	8.05147	12.1139	10.0722	7.04227	23.7148	19.4936
Achn216221	51.0783	55.4896	45.9307	44.1121	29.5737	30.9132	50.3297	41.7408	44.2059	53.7274	59.4717	48.5398	38.0139	29.4407	31.5655	25.7045	41.627	41.9199	54.4767	52.4155	46.1259	45.9309	64.0653	62.3498
Actinidia_chinensis_newGene_14409	32.0485	30.4807	20.5592	16.1657	8.61257	9.65625	14.4942	12.9149	14.1891	19.7524	28.4729	22.0354	16.8571	14.7553	17.8935	9.12172	8.95948	8.30899	8.980146999999999	8.40073	8.74926	9.44801	12.655719000000001	12.5477
Achn222901	3.61604	1.46357	1.56386	0	0	0	1.17728	1.44558	2.35441	0.747438	2.50328	0.855398	11.7286	9.58026	14.4309	11.6516	9.93004	14.2839	8.16286	9.35523	11.6027	9.65167	13.2183	11.8311
Actinidia_chinensis_newGene_14404	0.099789	0.169814	0	0	0	0	0	0	0	0	0	0	3.3411	3.37935	1.79395	1.06686	0.837135	0.410915	0.476391	0.099104	0.606448	0.339658	0.164515	0.518209
Actinidia_chinensis_newGene_14405	0	0	0	0	0	0	0	0	0	0	0	0	0.150028	0.419027	0	0.265081	0.205432	0	0	0	0	0	0.215497	0
Achn111461	1.14678	1.13846	0	0	0	0.514121	3.11177	1.04489	0	1.55871	1.25425	1.11958	2.83902	3.17799	3.76501	2.80955	1.51313	1.59223	1.87546	3.00304	2.57619	2.74935	1.4729	3.9305
Actinidia_chinensis_newGene_14407	0	0	0	0	0	0	0	0	0	0	0	0	0.91003	1.06607	1.5896	0.629727	0.591522	0.245844	0.050891	0	0.27956	0	0	0.194285
Achn011591	0.934808	1.19393	0.764346	2.28403	1.59702	2.73052	2.36438	2.61411	1.26785	0.863447	0.508403	0.066479	1.14866	1.04628	0.568457	2.66357	0.525386	1.15311	2.60654	3.34254	0.601217	1.15221	0.672033	2.74451
Actinidia_chinensis_newGene_14402	2.80778	4.30306	4.25059	4.76086	3.48922	3.67955	7.25818	2.40372	3.91182	0	6.79303	3.53396	17.6072	19.326416000000002	18.5444	14.1668	15.735643999999999	14.405980000000001	19.752598000000003	12.840606000000001	16.9138	7.95177	9.48098	11.0058
Achn168381	20.0327	12.0756	21.1905	8.72939	6.74849	0	11.455	7.14935	0	0	13.855	9.69907	18.0473	21.7415	15.0488	12.9762	14.6154	6.08024	6.81541	1.75419	2.95384	4.07177	1.75466	3.09292
Achn262231	2.56075	3.6731	2.24366	0.410234	0.670307	0.470171	0	0	0	0	0	0	2.72082	3.22329	2.76942	0.681903	0.354042	0.965761	0.135199	0.108142	0	0	0	0
Achn368411	1.27124	2.86807	1.8867	0.641222	0.448658	0	1.43316	1.16348	2.24165	1.98422	2.69831	1.56209	0	0	0	0	0	0	0	0	0	0	0	0
Achn219621	21.0496	18.6124	20.8632	12.9824	11.9734	13.4497	18.8581	9.04316	16.6177	25.5207	18.1521	37.2887	28.997	26.721	23.996	29.1566	28.9542	26.3192	39.9938	21.9551	47.7688	45.5359	32.8458	41.9617
Achn339361	14.5342	27.3288	20.3858	0.683638	1.83606	3.42482	0.895171	2.50289	1.87861	1.9473	0.731696	1.2527	34.7246	22.7115	21.5087	1.31348	2.73427	2.57343	0	0.697043	0.318048	0	0	0.199759
Achn100091	28.9435	28.4409	25.5796	13.282	9.96289	17.0585	8.40309	9.32245	10.1167	14.0877	11.9247	13.7671	18.2431	20.1265	15.5681	12.4243	12.5316	10.2895	6.85065	7.90857	7.43979	5.67772	7.3283	8.27203
Achn265951	19.294	8.2488	26.3482	7.18264	4.07473	8.91953	1.38441	1.90564	0.655999	2.70078	0	0.394718	31.31	33.6419	35.7301	40.6414	34.6848	15.7095	0.706238	2.68217	5.63152	0.463962	0	0.870414
Achn112841	18.3046	18.7998	16.4558	28.8685	28.8998	28.2285	26.8003	30.9634	31.5221	30.1197	35.2487	37.8597	14.3493	12.522	14.4872	15.3277	16.7586	16.1102	17.8819	19.0746	17.7117	24.141	18.5622	21.6202
Achn017991	12.5243	15.3594	11.9727	49.6953	49.9845	57.17	118.355	126.246	127.893	118.643	105.004	132.819	8.43331	13.4673	13.9228	17.1117	15.2358	18.1103	16.8962	21.0942	19.9943	21.3304	28.8985	20.9577
Achn347101	0	0	0	0	0	0	0	0	0	0	0	0	0	1.02178	1.383	0.640784	0.654606	0.192717	0.706822	1.1774	0.416364	1.8852	2.01851	2.29769
Achn094461	17.0433	20.6312	16.2101	12.2888	5.92898	7.41721	4.21769	6.61389	16.2787	17.9182	6.30385	12.8071	9.5379	5.81901	5.52808	2.11417	3.80876	2.79357	5.32869	1.46367	1.86272	0.384942	0.316215	1.07684
Achn068181	18.2353	17.5199	14.2573	5.49791	3.16081	1.68852	0.967546	2.82921	1.71365	3.76105	3.81413	2.75316	9.16081	9.68604	8.91135	2.73545	4.17174	4.54237	1.92088	0.531211	1.20793	0.33035	0.652236	1.53623
Achn050811	33.3373	33.6609	27.1647	11.2926	13.0326	15.6237	15.6637	18.0659	10.2486	14.6409	17.6286	16.3789	18.0728	22.3331	17.2811	5.9566	6.32282	5.86183	8.47308	4.15066	7.33865	7.3456	5.89238	7.80206
Achn043301	5.49785	4.58973	3.96909	1.95423	1.13853	3.74907	1.99975	2.58507	1.58293	2.17984	2.28324	2.92145	3.37748	4.66236	6.49189	2.11498	2.17359	2.44745	0.957631	1.7909	1.76998	1.9567	1.2375	1.31656
Achn289411	0	0	0	0	0	0	0	0	0	0	0	0	0	0	0	0	0	0	0	0	0	0	0	0
Achn111791	0.697863	0.763449	0.78282	0.772533	0.181178	0	0.577889	0.412771	0	0	0.465632	0	1.22061	0.551445	0.336441	0.873994	0.890711	0.765411	0.828017	3.31998	0.95854	0.301773	0.118626	0.684405
Achn299001	1.11665	0.512983	0.968925	0.413845	0.457573	0.375412	0.198521	0.432529	0.404636	0.65348	0.731081	0.237505	2.07499	1.74968	1.98958	0.541558	0.389965	1.12558	0.132988	0.10902	0.070115	0.082392	0.050163	0.202206
Achn015171	202.298	300.452	362.678	29.4269	30.7091	40.9351	58.0777	67.0555	75.4331	121.049	58.7837	81.6476	144.364	157.134	161.205	11.6155	11.2419	9.37682	4.55523	10.31	8.65869	0.638658	1.45323	2.20569
Achn067781	1.89365	0	0	0	8.2066	0	0	0	0	0	0	0	5.54859	0	4.57734	8.00868	0	0	4.46833	4.99398	0	2.47872	0	0
Achn019841	22.4654	18.1225	25.4738	12.6172	6.77173	6.98412	9.30103	7.97334	6.90497	12.8158	13.0734	11.8767	11.2856	10.8297	9.50851	1.25268	1.54196	2.1406	1.67781	1.17587	1.7975	1.84544	0.643525	2.10926
Achn255071	1.84006	1.77813	1.66653	0.92568	0.782134	0.221937	0.316324	0.553069	0.339039	2.11548	1.45544	0.874691	1.1086	1.10817	0.545126	0.22538	0.525479	0.500035	0.620003	0.477224	0.891069	0.837165	0.546852	1.02791
Achn250001	31.5004	33.1962	35.781	32.2508	17.809	20.7044	27.6897	24.3537	34.635	39.749	28.0094	39.9513	28.9155	19.8081	22.4805	13.2664	17.4752	13.176	16.4125	17.351	15.5384	20.0504	19.2399	20.0492
Achn256521	88.4611	79.8613	108.911	38.5899	27.2766	32.3105	43.6311	48.4841	41.1302	39.8521	53.7013	46.8554	40.4839	53.4632	37.2282	45.3662	42.4642	31.6437	37.5426	47.7038	34.5252	51.1724	60.7058	64.5219
Achn151221	0.335069	0.281552	0.350542	0.192587	0	0.33258	0.901715	0.144205	1.18707	0.590425	0.358264	0	0.618746	0.701174	0.153233	0	0.087736	0.710326	0	0.520674	0.268102	0	0.306255	0.595412
Achn314581	4.39335	16.2178	6.12703	1.57111	0	5.15991	0	0	0	0	0	0	1.51499	2.95739	1.65678	0.793477	0.441499	0.785901	2.15858	1.50429	2.73108	1.4865	1.34801	1.84108
Achn080981	12.0717	1.90084	0	5.03606	3.03504	9.38244	12.3888	5.76464	8.58798	8.88735	36.9232	30.1233	0.604326	0.726976	0.7681	1.91338	0.794663	1.12625	1.75066	1.81174	2.7696	5.65901	21.8959	13.2755
Achn251751	13.3542	3.6967	4.0185	160.031	264.655	279.089	76.4703	89.0972	95.8682	22.2559	100.177	60.0112	15.411	26.2422	17.1472	860.664	907.052	897.385	1185.02	557.573	531.166	2128.88	855.401	812.079
Achn191881	0	0	0	0	0	0	0	0	0	0	0.283103	0	5.57675	7.47098	8.24777	5.63082	7.24619	7.15961	11.8644	13.4019	10.0259	15.9149	12.8057	13.8068
Achn313121	5.40628	4.57523	2.34706	1.7201	0.29324	1.14061	0.378319	0.249094	0.396706	0.455499	0.481809	0	16.8751	9.28594	6.85254	8.46853	11.7928	5.77659	2.01269	1.35965	3.23177	0.158994	0.217192	0.825841
Achn305271	20.6204	18.0193	29.3052	17.4628	24.1201	16.9727	4.79024	4.75084	8.79778	0.275242	2.61031	0	30.657	34.9493	36.2522	19.8956	20.4424	32.1335	15.758	6.83621	22.4304	4.36207	6.77565	6.50286
Actinidia_chinensis_newGene_1240	3.82789	4.63348	4.62993	0.536045	0.303547	0.26674	0.148526	0.268392	0.184524	0.445426	0.918939	0.458244	5.7067	4.56598	10.2229	2.298	2.30627	1.9232	1.4006	1.55366	0.901505	2.38007	0.94845	2.30155
Achn168921	47.6179	36.0133	55.0472	14.3102	35.0048	29.3024	19.2287	99.3933	41.6444	45.3866	21.7153	23.1887	45.8827	97.1984	35.3377	172.069	311.169	232.544	207.53	176.981	110.331	145.883	139.282	218.63
Achn094791	8.10363	9.74193	16.1928	5.80831	5.51858	4.68111	4.70142	4.54473	10.7824	13.0036	4.17014	7.55517	0.408317	0.419128	0.751837	0.29145	0.258712	0.632284	0.655252	0.461283	1.21667	4.36752	7.16965	3.28152
Achn237811	4.42667	4.92232	1.38229	2.35533	1.91058	1.33203	0.720268	1.58523	3.88713	2.95375	2.47033	7.72425	2.74299	2.90684	1.16428	0	0	0.345083	0.100604	0	0.073955	0	0	0
Achn220411	0	6.55542	6.28293	10.0971	10.3945	9.47452	10.7072	9.99668	11.5339	7.87102	14.9945	10.6986	4.95092	5.92559	4.94016	7.28973	6.37295	7.96605	7.83996	9.02348	12.2981	6.74561	9.6623	8.53288
Achn345311	47.7992	48.0384	51.1917	16.5394	11.4694	17.0458	8.99242	8.00562	9.92493	22.3689	14.4344	16.3847	35.5282	38.8096	35.8292	26.732	24.1536	27.8285	13.0946	5.21434	8.40502	4.47608	7.70188	9.47564
Achn193011	0	0	0	0	0	0	0	0	0	0	0	0	0	0	0	0	0.218825	0	0	0.086573	0.183446	0	0	0
Achn217171	0	0	0	0	0	0	0	0	0	0	0	0	0	0	0	0	0	0	0	0	0.191294	0.110647	0	0
Achn315981	18.4511	19.4384	25.7742	12.7788	21.4565	19.8935	23.3343	19.1101	32.7428	14.5991	12.4325	14.7459	33.3826	37.9663	17.1816	17.2939	26.5765	20.2917	12.6969	19.1019	16.2903	8.77951	12.5691	10.0551
Achn249801	18.2609	14.8732	13.3796	9.95105	8.11944	5.28142	5.242	6.84836	6.50798	10.0051	12.1828	7.5384	13.1531	18.1609	9.49151	7.45753	5.58631	4.68272	6.67751	7.26482	4.98578	3.57544	4.22839	4.22362
Achn283531	13.5915	9.81537	9.98877	3.55846	1.99653	2.55639	1.58614	2.08681	2.1675	5.72727	4.69566	4.01153	7.53715	4.52697	3.87974	2.3659	2.31932	1.73881	1.13247	3.63219	2.41166	0.359423	1.43602	1.11888
Achn213881	2.53832	2.68691	1.3736	2.12599	1.04225	1.06666	2.14626	1.77729	1.55366	1.93515	3.70222	2.20055	4.42363	1.77788	1.12733	0.744258	0.868358	0.565561	0.226843	0.447564	0.514488	0.845837	0.299843	1.07392
Achn165551	44.2081	52.6196	8.55824	73.8237	64.6013	50.1668	5.67577	6.69335	21.5689	1.53831	4.09289	2.51212	35.0304	35.6415	19.4112	23.2717	34.6609	23.7576	7.78459	5.09408	4.82885	4.5637	0.936557	4.07868
Achn169031	6.49089	10.5941	5.72359	7.03493	7.59115	6.59194	1.93536	2.65849	3.05487	1.98027	0.363168	1.09338	26.7195	36.5266	27.493	11.8373	9.97203	10.2036	2.56737	3.55505	4.80407	0.989596	0.86781	0.672189
Achn067981	0	0	0	0	0	0	0	0	0	0	0	0	0	0	0	0	0	0	0	0	0	0	0	0
Actinidia_chinensis_newGene_1464	1.96737	2.2594	4.34016	0.93906	0.91443	1.4237449999999998	0.22562	0.229853	0.787951	1.03692	1.04353	0.105507	5.38552	6.3311530000000005	3.3763950000000005	3.98396	1.59332	1.36667	2.13828	0.588278	1.5794030000000001	1.43871	0.940691	2.34583
Achn314631	0	0	0	0	0	0	0	0	0	0	0	0	0	0	0	0	0	0	0	0	0	0	0	0
Achn347801	83.8764	64.538	47.8884	37.2514	23.5294	34.0839	19.627	15.0615	9.08031	26.9965	30.7194	22.3053	79.7688	94.3696	91.8757	55.4624	49.1732	45.6644	31.8687	16.7472	32.2394	14.344	29.6636	33.3491
Actinidia_chinensis_newGene_1463	2.89656	2.48733	3.44788	0.516899	1.00592	0.65886	0.552321	0.906888	0.318119	0.472344	0.331414	0.32651	6.22566	3.20655	4.58276	0.180968	0.280168	0.409858	0.14311	0.180648	0	0	0.393841	0.787679
Actinidia_chinensis_newGene_1462	0	0	0	0	0	0	0	0	0	0	0	0	0	0.260907	0.916084	0	0	0	0	0	0.173705	0	0	0
Actinidia_chinensis_newGene_1469	25.667194000000002	21.5321	22.484	37.9274	23.838815999999998	28.5575	34.111	29.597323000000003	16.6914	22.859601999999995	29.252570000000002	27.6281	20.649243000000002	22.5906	19.3208	48.050577000000004	48.0278	48.97466200000001	23.3044	28.1433	26.0445	12.6175	12.3872	17.541617000000002
Actinidia_chinensis_newGene_1468	128.655	119.82	116.501	53.3427	21.272615000000002	35.6706	32.4591	28.7718	23.328	50.2611	55.282	44.7218	93.7177	101.886	119.314	75.9195	73.7474	82.1694	31.8945	40.8234	36.5388	32.8214	25.3251	43.2135
Achn146991	1.15833	1.32251	1.69569	0	0.270634	0.100985	0.799542	1.06943	0	0	0	0	1.42235	2.8933	7.61307	0.827155	0.750386	0.56743	0	1.50149	1.31958	1.91687	2.90295	0.643401
Achn271621	0	0	0	0	0	0	0	0	0	0	0	0	0	0	0	0	0	0	0	0	0	0	0	0
Achn338011	2.56895	3.20483	2.49843	0.298834	0.277199	0	0.075263	0	0	0.434413	0.122152	0	6.48295	4.12268	4.83738	0.565751	0	0	0	0.099895	0.161263	0	0	0
Achn300981	0	0	0	0	0.357381	0	0	0	0	0	0	0	0	0	0.079088	0	0.161332	0	0.558622	0.462024	0.522265	0	0	0
Achn140741	0	0	0	0	0	0	0	0	0	0	0	0	0.940046	1.47315	0.601713	1.82884	2.49613	2.28705	2.17273	3.91315	2.65476	0.686102	3.14358	1.06773
Achn144841	22.2178	22.9082	18.2588	10.7133	8.82596	13.3052	18.3427	18.5519	23.247	23.289	24.4404	23.0446	11.5403	12.8369	11.6704	8.51399	8.19756	7.80025	9.00826	9.89322	8.39221	8.43742	10.2624	10.9897
Achn275531	0	0	0	0	0	0	0	0	0	0	0	0	0	0	0	0	0	0	0	0	0	0	0	0
Achn321941	0	0	0	0	0	0	0	0	0	0	0	0	0	0	0.058816	0	0	0	0	0	0	0	0	0
Achn148171	20.8422	25.6135	19.3795	29.4206	15.6677	31.7268	39.9624	40.3732	30.4366	26.1577	42.3512	38.8991	33.9938	35.2711	30.7594	42.8294	34.2343	35.3054	39.7175	41.7465	36.1801	202.278	208.838	111.534
Achn317581	7.30631	10.3511	7.53127	5.30626	3.01993	3.48969	5.12926	5.34891	5.4266	7.52043	11.0886	8.37546	3.89911	3.39455	2.80773	2.15062	1.94886	2.79192	1.77951	1.49649	1.62142	1.42158	1.16806	3.12615
Achn255691	0	0	0	0	0	0	0	0	0	0	0	0	0	0	0	0	0	0	0.588762	0.109477	0	0	0	0
Achn099211	0	0	0	0	0	0	0	0	0	0	0	0	2.33285	1.95743	2.32931	0.440229	0.833745	0.839287	0.491914	0.328859	0.445724	0.37259	0.445652	0.700349
Achn104731	0	0	0	0	0	0	0	0	0	0	0	0	0	0	0	0	0	0	0	0	0	0	0	0
Achn118211	40.2426	32.2302	25.2266	10.4971	4.1637	7.58385	5.01668	3.60062	3.56893	5.52072	11.2259	7.9973	16.8575	12.618	15.021	8.42788	9.83452	7.91574	3.09592	9.96548	5.45382	10.5588	11.2407	9.1192
Achn114941	0.461658	0.42717	1.20524	0.251787	0	0.201531	0.643789	0.325209	0.074566	0.197145	0	0.638675	0.044222	0	0	0	0	0	0	0	0	0	0	0
Achn384491	0	0	0	0	0	0	0	0	0	0	0	0	0.677352	0.441506	0	0.123022	0	0	0.142833	0.97809	0	0.532623	0	0
Achn259181	435.171	311.283	105.637	108.708	57.1709	68.7411	44.1988	31.7624	41.4429	21.1875	20.0643	18.6387	522.765	483.798	411.327	338.359	285.379	335.775	282.131	205.103	192.777	51.6183	50.6868	67.019
Achn097841	18.9147	22.5724	25.0516	29.6984	35.9331	40.8448	32.0322	27.9152	40.3253	25.2841	21.9156	19.9068	19.5932	17.7423	16.7513	18.1234	17.9387	17.5701	13.4107	6.99702	14.0682	5.76717	7.14065	8.48707
Achn021081	18.6347	14.3277	12.1554	1.28245	0.887664	0.603037	0.916895	0.466441	0.909355	1.15532	0.291522	0.988068	16.2542	13.8603	9.35954	1.54404	1.37791	3.10354	0.635322	1.30882	1.68685	0.416379	0.108239	0.288092
Achn295051	71.1223	111.686	87.2883	85.7466	78.9462	79.87	85.5654	42.7824	109.123	20.8569	13.3953	18.6201	71.2882	73.1985	79.9624	24.3991	20.9994	37.1232	14.8786	11.2522	6.62843	14.745	6.88457	3.50036
Achn223291	3.23564	1.9049	2.06421	0.363051	0.308473	0.115542	0	0.208388	0.206885	0.187907	0	0.042759	5.83093	7.94215	6.9993	10.7191	13.4356	7.80143	3.94504	5.19503	19.7407	0.400184	1.1826	0.682087
Achn385721	11.9026	10.6083	8.30032	8.02164	3.70894	6.20269	8.9648	9.93438	9.84107	16.9327	17.4546	17.281	8.65922	6.20177	7.55797	1.43727	1.47316	2.37124	2.47197	1.63856	1.47599	2.75894	2.16657	4.23426
Achn150171	0.691838	3.07079	1.06338	0.406171	0.13296	0.174289	0.699091	0.238661	0.64859	2.29374	1.38854	1.58311	2.47962	3.8826	4.43946	1.02473	0.837661	1.19963	1.76048	1.21471	1.37604	2.7865	2.28684	2.77599
Achn208231	0.316633	0.391683	0.562837	0.595843	0.895093	0.883486	0.631769	0.739082	0.277365	0.870458	0.316925	1.7218	1.62609	2.88644	1.99474	2.97019	2.26098	2.33774	11.5946	15.7103	28.1167	5.72577	6.52262	6.67801
Achn229631	0	0	0	0	0	0	0	0	0	0	0	0	0	0	0	0	0	0.25634	0	0	0	0	0	0
Achn275281	0	0	0	0	0	0	0	0	0	0	0	0	0.140721	0	0.514073	0	0	0	0	0	0	0	0	0
Achn257691	0	0	0	0	0	0	0	0	0	0	0	0	0	0	0	0	0	0	0.276151	0.543468	0.633163	0.066327	0.54458	0.136069
Achn372931	0	0.279225	0.484354	0	0.934394	1.46903	1.17709	2.70316	2.17164	2.82453	1.37942	3.83829	0	0.320723	0.226479	0.924713	0.605599	1.07139	2.54492	20.3103	4.42985	14.0648	14.381	17.7334
Achn058951	0	0	0	0	0	0	0	0	0	0	0	0	0	0	0	0	0	0	0	0	0	0	0	0
Achn302721	0	0	0	0	0	0	0	0	0	0	0	0	0	0	0	0	0	0	0	0	0	0	0	0
Achn312291	15.8202	12.2294	12.0549	25.9936	23.4486	21.6114	12.7156	10.849	16.7188	15.5372	21.577	16.3754	28.1429	22.45	14.7986	4.50256	5.31983	6.55194	1.53544	2.31272	1.09963	0.686109	0.611003	1.87357
Achn032051	0	0	0	0	0	0	0	0	0	0	0	0	0	0.500016	0.363456	0	0.368699	0	0	0	0	0	0	0
Achn355351	19.6176	18.3792	26.8841	17.6449	43.5394	6.59114	4.65358	5.68869	5.72685	5.16139	6.87796	5.73651	5.10008	6.54291	10.0174	14.694	15.2928	31.2865	18.4777	23.7706	30.7465	31.6098	23.3541	17.7043
Achn349771	40.1432	43.193	29.6955	12.9235	7.96763	10.9676	12.2547	14.6502	14.4847	30.5409	32.4448	27.0021	19.3682	19.595	20.681	5.76319	7.19074	8.32537	4.00445	3.70474	4.1173	3.59312	3.95753	3.036
Achn067321	2.23534	1.13837	4.06038	0.351389	0.791613	0.221958	0.485118	0.212996	0.39069	1.32622	1.13362	0.620383	7.31323	5.8251	5.89013	1.48097	1.66748	1.68311	1.669	0.737078	1.09064	0.599851	0.83596	1.12681
Achn234541	0	0	0	0	0	0	0	0	0	0	0	0	0	0	0	0	0.06358	0	0	0	0.450527	0.621484	0.03301	0.264017
Achn316981	18.7345	20.7209	20.8359	13.5085	8.9764	10.6223	10.4524	10.799	15.5487	20.7769	12.4837	11.9204	10.7034	11.5378	8.70791	5.63403	4.97965	6.3736	8.85218	7.81774	7.33224	5.74045	7.83111	10.2938
Achn051851	0	0	0	0	0	0	0	0	0	0	0	0	0	0.317875	0.659067	0.086293	0	0.24076	0.078408	0	0	0	0	0.246287
Achn184881	18.5067	14.9755	13.972	2.1383	0	1.64371	7.671	8.6325	4.3782	14.1857	14.5216	15.3733	8.72722	10.4051	8.36768	2.70811	1.5929	0.664287	4.50343	1.86291	4.57946	6.06231	6.26928	5.30671
Achn298831	0	0	0	0	0	0	0	0	0	0	0	0	0	0	0.099822	0	0	0	0	0	0	0	0	0
Achn064981	0	0	0	0	0	0	0	0	0	0	0	0	0	0	0	0	0	0	0	0	0	0	0	0
Achn193901	0	0	0	0	0	0	0	0	0	0	0	0	0	0	0	0	0	0	0	0	0	0	0	0
Achn053561	0	0	0	0	0	0	0	0	0	0	0	0	0	0.226618	0.060684	0	0	0.177649	0	0	0	0	0	0
Achn005651	10.0191	7.59644	12.3528	5.75228	2.80236	4.96283	3.2866	2.42854	3.31118	4.55284	5.12402	7.00224	10.6235	9.79504	8.87743	5.16586	7.0077	4.89175	6.01714	4.19692	2.75252	3.85532	4.60059	6.02944
Achn044131	6.20404	5.06873	8.31422	5.31077	5.92534	10.8231	3.92003	5.69689	4.41948	4.66866	3.77274	2.88076	6.56995	3.89464	4.32065	2.05271	4.66675	3.50713	2.75491	3.70685	2.75869	1.3802	1.89506	2.67578
Achn077401	6.08381	11.0414	8.2729	0	4.68678	1.63743	0	0	0.594065	0	0	0	15.15	13.4586	7.88534	4.80753	7.66553	6.28005	1.99841	1.41197	2.38652	0.602434	0.921533	6.34414
Achn257341	37.9721	18.8523	39.9819	17.2157	17.1398	15.6244	24.9251	23.2965	30.4429	20.5938	20.1132	16.9115	13.8618	19.9411	18.5612	6.69067	9.55958	9.5472	7.30257	8.72265	4.74673	4.20366	4.23801	6.81321
Achn058481	16.758	10.3349	17.1743	0.9205	0.518299	0	0	0.136827	1.15638	0.531691	0.375067	0.165822	17.2557	12.5261	15.784	3.69785	2.97201	2.20272	1.22325	0.949815	0.81253	0.445947	0.550723	0.164128
Achn114141	0	0	0	0	0	0	0	0	0	0	0	0	4.85197	2.70104	2.12801	0.596917	1.58318	1.14279	1.07165	1.1163	0.602644	3.65316	1.3978	1.80002
Achn276391	0.70056	0	0.579355	0	0	0	0	0	0.46539	0	0.969717	0.720028	0	0	0	0	0	0	0	0	0	0	0	0
Achn155641	1.21737	0.320376	0	15.8508	87.8274	37.1817	21.4995	25.5901	10.2657	8.34725	29.8773	32.9567	1.15048	1.79569	0.068142	44.7696	51.4696	35.2621	42.9188	71.3057	50.749	66.0502	60.4818	37.4753
Achn312741	0	0	0	0	0	0	0	0	0	0	0	0	0	0	0	0	0	0	0	0	0	0	0.347963	0
Achn021621	0	0	0	0	0	0	0	0	0	0	0	0	0.170279	0	0	0.206751	0	0.611831	0.468934	0.367789	0.230089	1.21803	0.684644	0.38713
Achn145711	0	0	0	0	0	0	0	0	0	0	0	0	0	0	0.05635	0	0	0	0	0	0	0	0	0.059227
Achn192051	0	0	0	0	0	0	0	0	0	0	0	0	0	0.143647	0	0	0	0	0	0	0	0	0	0.276374
Achn177341	101.233	102.719	71.4775	35.1896	18.515	19.9292	26.5642	29.8267	24.1126	42.184	54.6217	46.5314	89.2321	76.8467	76.0499	35.5682	48.858	58.3329	18.4148	11.243	22.1367	10.8112	13.3859	16.2014
Achn316671	0	0	0	0	0	0	0	0	0	0	0	0	0	0	0	0	0	0.104774	0	0	0	0	0	0
Achn289101	6.77694	6.85536	6.99209	3.65292	3.76099	3.97547	5.97908	5.38845	6.75811	7.59575	8.4271	7.05173	17.5013	14.4691	18.3627	15.472	18.3614	19.1811	23.0357	25.004	22.8795	22.9108	12.5149	20.8669
Achn221421	10.5419	2.55152	4.42343	0	1.17479	1.68697	0.345406	0.95357	0.269154	0	0	0	13.2759	6.8134	6.29817	4.16529	3.94904	4.76741	1.07255	0.550732	1.8379	0.288695	0.22834	0.271009
Achn296661	0	0	0	0	0	0	0	0	0	0	0	0	0	0	0.107832	0.059255	0	0	0	0	0	0	0	0
Actinidia_chinensis_newGene_10873	0	0	0	0	0	0	0	0	0	0	0	0	0	0	0	0.783558	0.088644	0.451978	1.31038	1.14371	1.76939	0.768787	0.178153	1.22758
Actinidia_chinensis_newGene_10872	0	0	0	0	0	0	0	0	0	0	0	0	0	0.262649	0.296724	0.289902	0.170697	0	0.323348	0.330561	0	0	0	0
Achn101761	0	0	0	0	0	0	0	0	0	0	0	0	0	0	0	0	0	0	0	0	0	0	0	0
Achn224411	2.27366	1.68064	0	0.316346	0.695767	0.542399	0	0.151965	0	0.077359	0	0	2.23484	2.1513	0.872746	0.510205	1.16062	0.71154	0.54432	0.912124	0.58182	0.345858	0	0.625153
Actinidia_chinensis_newGene_10876	0	0	0	0	0	0	0.146624	0.22513	0	0	0	0.104163	0	0	0	0	0	0	0	0	0	0.355936	0	0
Achn102231	11.9294	12.4701	22.7406	275.575	336.727	195.89	111.116	55.306	75.9664	22.9224	13.7484	12.8714	7.58431	4.71858	7.09144	234.58	163.643	190.554	303.766	309.922	526.803	88.1949	56.4465	61.7273
Achn306111	0	0	0	0	0	0	0	0	0	0	0	0	6.20973	0	0	0	0	2.89523	0	2.42825	4.35402	2.81768	0	0
Achn082581	0	0.694866	0.327629	0.780881	0	0	0	0	0.647841	0	0	0	0.126464	0.479403	0.827753	0.762394	0.541062	0.845119	1.03909	0.384384	0.328843	0.252224	0.1844	0.727207
Achn019381	0.656118	1.03373	0.891309	0.860479	1.09505	0.264008	0.377325	0.88404	1.53028	0.422963	1.25455	0.750614	0.132359	0	0	0.21186	0.320933	0.137987	0.135015	0	0.176168	0.91027	0.838369	0.241095
Achn389041	0	0	0	0	0	0	0	0	0	0	0	0	0	0	0	0	0	0	0.052408	0	0	0	0	0
Achn344861	8.58485	13.4592	11.5848	7.97309	7.21795	7.12059	8.05723	6.29213	7.23813	4.4579	4.59038	5.30272	5.27344	4.73042	6.53606	7.93763	7.72248	6.91845	4.87454	3.7553	4.20434	5.33756	3.80974	5.71614
Achn027661	0	0	0	0	0	0	0	0	0	0	0	0	0	0	0	0	0	0	0	0	0	0	0	0
Achn175271	21.6202	27.2604	17.437	20.9281	28.3233	23.3698	24.3259	29.1162	20.5729	20.2715	40.3822	24.8558	32.1767	29.3287	30.3919	35.7425	33.0946	33.9319	23.3834	23.6267	24.8839	31.1823	30.0505	34.5098
Achn147711	23.8886	20.3426	23.2463	11.3697	7.37352	7.59383	7.12836	3.12947	2.65015	8.5278	9.36321	9.0683	16.9193	16.0057	19.8926	10.1507	10.3147	10.4743	12.2625	6.68893	8.08372	20.0403	23.3522	19.6172
Achn226811	7.62657	7.97369	8.08697	4.89723	3.26936	5.66625	3.60482	6.04143	5.40688	12.2811	11.7285	10.4107	10.0656	10.0739	9.69055	4.84167	6.06741	6.66988	4.43642	1.63506	2.14644	1.45679	2.54628	5.35912
Achn184261	0	0.302933	0	0	0	0	1.17427	0.826488	0.600638	1.55227	0.632961	0.469451	0	1.82681	1.29005	0	2.47107	1.70703	4.87084	5.05002	3.66234	2.64002	4.09304	3.44008
Achn103721	0	0	0	0	0	0	0	0	0	0	0	0	0.501263	0	0.346386	0	0.310609	0	0	0	0.177151	0	0	0
Achn285471	0	0	0	0	0	0	0	0	0	0	0	0	0	0	0	0	0	0	0	0	0	0	0	0
Achn334811	2.45508	3.02072	3.46439	1.58362	0.91042	1.88783	0.683303	1.21052	2.05467	1.24239	0	2.2458	6.79062	5.15522	7.46619	1.93037	3.04766	3.24431	4.72007	5.42648	4.48326	6.96173	6.79801	9.39001
Achn161521	0	0	0	0	0	0	0	0	0	0	0	0	0	0	0	0	0	0	0	0	0	0	0	0
Achn177691	54.1332	47.797	46.7342	10.8372	4.31577	6.15661	3.72138	3.66161	3.57653	18.9291	12.78	8.68116	29.4708	23.254	26.1421	5.17266	6.48033	5.79353	2.40339	1.75476	1.70969	1.13369	1.43801	2.21728
Achn295941	52.7021	51.575	74.1464	38.3356	33.4318	40.2467	25.6517	28.056	24.917	29.4055	24.6843	26.7398	120.951	125.379	128.13	104.502	104.868	111.838	101.07	70.59	119.932	60.1096	58.4878	55.4629
Achn106001	22.906	29.1169	30.2857	0.811786	0	0.402741	4.14175	4.39648	1.51027	0.221158	1.51549	1.35219	4.33797	10.3794	3.64752	0.894311	0.126084	0.520665	0.051412	0.159202	0.536281	7.6452	3.58021	1.387
Achn058221	0	0	0	0	0	0	0	0	0	0	0	0	0	0.019959	0	0.104401	0	0	0.230298	0	0.772132	0	0.103703	0.080279
Achn049841	5.48259	3.9215	2.94636	0.853941	0.890391	0.452959	0	0.27784	0.172913	0.283456	0.251062	0.226873	1.7911	1.90122	2.14066	0.57202	0.512867	0.867643	0.529536	1.09263	0.805613	0.142282	0.32732	0.177779
Achn125931	16.1611	18.5704	20.071	2.30301	1.45673	0.68395	0.674618	0.685385	0.605609	0.132487	1.12319	0.645808	30.3087	20.4939	28.2218	10.6433	10.9688	5.98915	5.88047	8.85087	8.47542	10.5398	18.5877	7.4133
Achn241261	10.4489	8.63578	11.995	8.31136	4.52284	9.60423	12.6392	13.3946	10.0258	17.402	15.7724	16.7974	10.7453	9.18399	9.31034	8.75978	6.72364	4.90348	8.60953	6.15328	5.87541	6.08838	8.06784	9.0396
Achn167251	5.6326	4.46041	2.2243	5.40641	14.5255	10.7368	10.9322	19.5917	6.37739	12.0001	31.3758	34.0937	8.47881	8.08691	6.2876	14.6925	18.4598	17.0273	14.4307	18.9248	12.4114	43.6816	29.2007	24.7555
Achn050031	51.1512	50.7228	58.1732	15.3841	15.4727	17.6078	10.5466	14.3956	11.6377	25.4603	20.1772	26.5348	16.0913	16.5504	6.85683	4.01125	13.2421	9.52301	5.59115	17.3859	11.4705	4.82031	9.28657	12.184
Achn371771	147.707	151.153	125.202	154.304	140.584	154.616	304.534	189.073	252.532	240.448	233.219	304.347	192.02	164.915	147.449	234.679	207.614	268.306	426.418	390.331	362.194	486.604	515.393	562.751
Achn171691	20.7849	15.605	44.5852	7.71223	9.96116	8.85443	1.89668	1.65268	2.81094	3.28181	2.38541	3.43033	36.3791	46.6971	36.2645	25.2826	23.2285	26.4556	13.3644	9.08824	10.7496	5.1418	6.33014	5.5866
Achn142291	16.8265	12.6525	5.79667	2.524	1.45457	1.47419	0.124498	0.223595	0.361245	0.168183	0	0.050866	18.0996	12.3769	9.5304	4.0808	4.58422	3.95893	1.28177	0.594294	0.346351	0.114503	0.026979	0.456976
Achn315211	2.11552	0	0	0.660297	0	0.990425	0	1.49063	0.552598	0	0	0	5.11968	5.06867	1.42453	13.4878	19.0213	15.2117	31.4701	24.8433	12.3633	12.274	15.1194	15.7772
Achn195431	0	0	0	0	0	0	0	0	0	0	0	0	0	0	0	0	0	0	0	0	0	0	0	0
Actinidia_chinensis_newGene_3751	3.51476	3.96307	3.35012	5.31255	3.3441	2.84788	3.62284	6.47563	3.25076	6.94732	4.14316	7.44757	0	0.372689	0.091876	0.595916	0	0.155323	0.197957	1.3327330000000002	0.089208	0.104331	1.279	0.878074
Achn281731	11.4428	8.71454	5.4782	4.32132	1.66062	3.89472	1.55574	0	1.23625	6.39418	2.86817	6.00915	4.77283	6.04089	5.40309	3.32653	3.17103	4.85911	1.59569	3.06043	1.97286	1.7103	3.49506	2.91313
Achn214091	9.53653	10.5168	9.80048	2.25635	1.73265	4.27321	3.90825	4.19432	3.88447	4.32035	7.97128	6.47861	5.73684	6.04846	5.24658	4.66777	4.96464	4.35611	4.77942	4.16034	3.14699	2.41408	3.34335	5.51245
Achn279171	0	0	0	0	0	0	0	0	0	0	0	0	0.64838	0.708464	0.811444	0	0	2.127	0	0.608684	0.651257	0.829299	0.99146	1.55618
Achn191501	4.2596	6.41614	6.6641	1.15258	0.878666	1.24455	2.08175	2.71905	1.20632	2.77445	3.29765	2.86386	8.54497	7.36057	6.64593	2.39734	3.13545	2.59247	3.03566	3.44893	3.14352	4.23374	4.66466	4.37356
Achn271511	21.4108	27.3317	20.6245	24.9045	14.7343	20.5904	26.8154	27.4212	25.2731	32.8328	36.1552	30.0781	17.4396	13.9029	14.9071	11.5833	10.7913	17.8905	11.5986	14.0148	11.3605	16.2666	19.109	24.525
Actinidia_chinensis_newGene_11838	0.655735	1.77423	2.61527	1.03301	3.19835	1.26596	2.09528	2.49957	2.11451	2.94234	4.39955	2.02459	1.42626	1.73611	2.19344	3.06934	2.84425	2.74998	22.2324	109.324	59.7824	30.6606	5.2685	10.4869
Actinidia_chinensis_newGene_11839	2.28714	3.0162	1.21156	0.46091	0	0.264489	0.363544	0.322021	0.356601	0.82533	0.386647	1.6803	2.88158	3.38936	2.28937	1.61084	1.36918	1.25828	0.568334	0.522074	1.618	0	0	0.545734
Achn300611	0	0	0	0	0	0	0	0	0	0	0	0	0.145823	0	0	0	0	0	0.020023	0	0	0	0	0
Actinidia_chinensis_newGene_11834	0	0	0	0	0	0	0	0	0	0	0	0	0.014464	0.566063	0.855102	0	0	0.064037	0	0.152351	0	0	0.038741	0.279612
Actinidia_chinensis_newGene_11835	0.156857	0.136965	0	0	0	0	0	0.536295	0	0	0.461293	0	3.9171309999999995	0.288257	2.48362	0	1.7367719999999998	1.6245509999999999	2.0407189999999997	1.98456	2.3448439999999997	0	0	1.06051
Achn364121	0	0	0	0	0	0	0	0	0	0	0	0	0	0	0	0	0	0	0	0	0	0	0	0
Achn178251	9.22971	9.09384	12.1314	13.6735	10.7613	11.5397	11.0147	9.07556	8.60214	9.33399	6.52489	7.55315	11.8382	9.5196	12.8697	5.14451	7.74008	10.1455	10.0184	5.39061	13.6223	11.5107	4.91139	7.20045
Achn350141	0.124848	0.583359	0.021266	0	0	0	0.122893	0	0.007353	0	0.939473	0.104501	0	0.092388	0.151348	0.202096	0	0	0	0	0.225172	8.04323	4.21771	2.77106
Achn103181	58.5656	68.0352	100.677	24.7537	10.4263	15.7753	25.5513	26.3766	29.1788	31.5254	27.2644	30.8299	21.8466	25.0599	29.5909	6.36398	10.4338	9.23412	6.04276	9.98995	7.19484	4.6742	4.20178	6.18121
Achn032341	0.361115	0.683047	1.31936	0.216308	0.388277	0.322395	0.448131	0.170574	0.506647	0.230799	0.156325	0.326952	3.47479	4.01652	3.22903	5.99949	5.81694	6.1215	3.85339	0.637512	2.97375	0.500589	1.65936	1.77667
Actinidia_chinensis_newGene_3757	1.9786	0.230126	0.177919	3.31298	6.12812	10.321736000000001	10.3035	19.9726	6.67491	18.5343	17.554949999999998	24.409091000000004	1.4175369999999998	3.0354	3.54886	1.96577	2.05483	0.722566	1.11064	1.84315	2.07075	9.45238	6.882022000000001	4.88334
Achn214231	5.14399	3.95045	6.28408	3.56153	2.13892	2.71467	2.7984	1.40362	1.15213	3.92497	10.2415	5.84591	1.32033	2.81247	1.72286	1.36401	0.908822	0.86794	0.772837	0.17993	0.115634	0.15651	0.371221	0.30432
Achn065211	5.28546	4.08584	3.56174	3.21499	1.09258	0.859645	3.73418	6.27091	2.56941	6.20125	5.92269	8.68016	8.7532	8.49342	5.39265	5.11001	5.45669	4.02753	9.12107	16.2515	11.3829	19.097	21.8137	19.3469
Actinidia_chinensis_newGene_3756	0	0	0	0	0	0	0	0	0	0	0	0	1.32777	1.17191	0	0	0	0	0	0	0	0.052371	0.204303	0
Achn244981	11.3807	12.9375	9.38979	6.26868	3.72865	5.31217	8.04939	7.78772	8.73972	7.65066	12.9418	9.18369	7.39564	7.10503	7.69212	3.65392	4.16087	4.28889	3.16703	3.46791	3.09954	5.80043	6.42785	6.19639
Achn309971	0.296975	0.473893	0.535325	0	0.244382	0	0	0	0	0.218985	0	0.340837	0	0.937208	0.426577	8.93894	2.24207	2.70079	2.14701	4.54578	5.20907	0	7.73087	46.0902
Achn174581	28.5902	41.1463	30.8493	14.1271	19.381	22.0713	8.34223	7.92899	7.15274	8.85535	7.02246	7.81072	48.1613	44.0985	28.6377	19.3324	21.5139	19.3136	9.78055	5.75975	9.36482	6.13569	3.08807	6.38688
Achn225431	34.19	42.6003	59.9257	43.16	40.4368	35.3187	38.9083	31.374	53.6955	47.3671	53.4111	50.6523	43.1877	45.5771	39.6778	48.4236	48.5364	50.5401	48.6916	36.8282	45.5022	37.8359	38.0941	36.9409
Achn370791	0	0	0	0	0	0	0	0	0	0	0	0	0	0	0	0	0	0	0	0	0	0	0	0
Achn236331	217.792	165.733	251.451	420.093	573.702	356.235	297.641	385.287	306.806	159.185	198.154	187.868	160.517	131.488	136.794	262.231	358.255	368.465	109.988	217.197	151.051	153.592	83.1252	124.265
Achn313911	0	0	0	0	0	0	0	0	0	0	0	0	0	0	0	0	0	0	0	0	0	0	0	0
Achn233121	41.3138	47.3367	34.6011	31.34	14.6766	20.9158	33.2549	23.6137	25.15	87.3822	74.7817	75.8435	30.0873	29.0636	24.0928	17.1262	19.1309	22.2127	27.4852	26.7426	22.5115	20.9984	26.496	34.8667
Achn359241	0	0	0	0	0	0	0	0	0	0.362875	0.207027	0	0.443847	0.789158	0.191542	0	0	0.071316	1.09681	0	0.507358	1.14207	0.610853	1.13063
Achn131961	72.9042	85.5847	72.4972	33.5049	58.1597	51.7878	69.0186	40.352	71.1543	62.8551	58.3451	29.0041	63.809	60.8829	72.4498	23.3743	27.1698	37.473	14.8801	16.2946	12.8581	8.75611	11.935	14.899
Achn178781	6.20867	9.89433	11.7283	1.34043	1.03587	0.854658	0.146851	0.065261	0	0	0	0	12.9309	21.5873	16.9123	5.25567	5.76901	4.9311	1.18926	1.24592	2.12578	0.459742	0	0.47449
Achn107351	664.973	729.103	583.744	327.746	194.18	285.214	345.633	297.901	314.556	791.23	750.43	680.892	188.295	194.515	185.832	151.182	166.966	169.525	184.666	147.883	157.59	165.805	183.101	235.999
Achn362731	6.67749	6.15392	5.63661	2.34374	0.874125	1.55801	4.49545	3.51341	4.75509	4.33261	4.97359	4.18302	7.84179	7.18116	7.44025	3.44412	3.8814	2.92544	6.69028	6.63236	5.63707	9.64223	7.81967	11.2706
Achn335071	22.215	27.1999	21.0817	30.0531	22.6193	31.0541	43.9063	32.5683	52.6401	50.2974	41.1067	43.8504	25.0611	19.7733	24.4743	26.8532	32.4472	30.6453	47.0304	33.5059	34.5571	40.3381	39.99	46.966
Achn142871	0	0	0	0	0	0	0	0	0	0	0	0	0	0	0	0	0	0	0	0	0	0	0	0
Achn174631	2.92234	2.86639	9.24569	1.08493	2.57745	1.23931	0.618766	0.563497	0.934416	0.507872	0.88207	0.322546	4.38901	3.82963	3.6655	0.755582	1.95131	1.02249	0.19803	0.798261	0.373536	0.08353	0.063621	0.080488
Achn275461	0.678115	1.59069	2.11663	1.2064	0.851185	0.877821	0.7575	0.723828	0.273763	2.34071	4.21565	2.63109	5.52333	5.22088	8.0085	6.42332	7.59635	9.32228	8.06204	3.41024	5.45223	2.19418	5.07704	9.18808
Achn206501	0.327172	0.274397	0.460776	0	0.023287	0.340308	0	0.041021	0.087776	0.021228	0	0	2.10042	1.59575	0.753895	0.162284	0.225266	0.412145	0.361424	0.133822	0.056572	0.114064	0.245836	0.205116
Achn331941	30.4016	32.3441	32.1521	22.9143	15.0786	15.906	24.1142	25.7448	20.6071	43.0184	42.5829	38.5033	28.3393	34.2099	29.4184	20.057	27.4038	27.2554	26.1472	27.0001	27.8083	25.9877	29.107	30.1136
Achn088641	3.02864	1.13249	0.324323	1.16185	0.94437	2.48035	1.80197	1.12921	1.1195	3.4559	3.64737	1.83391	0	0	0.269758	0.430921	0.155613	0.293088	0.233382	0	0.208424	0	0	0
Achn370421	2.4267	1.22254	1.52484	0.721898	0.362012	0.903214	1.20125	0.849376	1.1156	2.69821	1.31162	2.96617	9.01515	8.41397	6.90171	0.916886	1.33286	1.45511	1.9602	2.90194	2.78349	2.14942	3.04144	5.01392
Achn285091	0.873522	1.13814	0.654464	0	0.570742	0	0.53032	0.637952	0.511943	1.92298	2.81976	1.87417	3.10758	2.36076	2.69193	1.72711	1.81832	1.96348	1.90287	1.80198	2.40027	3.11648	2.24906	3.22565
Achn086701	0	0	0	0	0	0	0	0	0	0	0	0	0	0	0	0	0	0	0	0	0	0	0	0
Achn026041	38.725	28.1794	38.6494	47.567	60.5912	50.4292	39.4463	40.9473	52.4897	28.7251	48.0538	39.2306	21.5126	18.8991	20.78	35.1131	28.6935	28.2163	44.6625	30.146	42.1369	30.7847	22.1662	30.4469
Achn333891	0	0	0	0	0	0	0	0	0	0	0	0.166362	0.177691	0.124309	0.133841	0	0	0	0	0	0	0	0	0
Achn338841	3.32373	3.99989	5.20787	0.208908	0.950098	0.306772	1.28852	0	0.924462	3.6976	2.29289	6.77153	2.30036	2.65089	0.726091	2.91412	3.44299	1.59608	4.82991	7.93201	12.7672	16.669	19.2451	25.1445
Achn174921	5.59937	1.61139	0.521588	0.747861	0.532825	0.784939	0.396171	2.30809	0.906722	0.557886	4.72281	2.30087	2.18709	3.25971	3.2036	0.204854	0.447314	0.413441	0.041569	0.247776	0	0.413389	2.05013	0.217018
Actinidia_chinensis_newGene_12561	0.243458	0.467669	0	0.114652	0	0.070211	0	0	0	0.463895	0.634505	0.052738	0	0	5.28678	2.25553	1.3354810000000001	1.89582	0	2.23312	1.33705	1.56018	1.30152	1.1890290000000001
Achn362471	30.1445	33.3215	22.8616	31.4902	16.1996	20.8282	26.1087	29.3133	23.1498	42.7323	65.4978	56.2241	22.8096	19.5074	22.3745	15.2835	17.9717	17.6858	15.1226	16.8509	16.0789	21.5258	22.0443	23.6287
Achn022741	15.8431	10.5553	12.9617	9.0383	4.80864	6.78036	11.0074	12.6916	13.2959	23.8423	17.1322	20.1224	8.83861	8.34693	8.11428	4.9204	4.7351	5.30799	5.09625	3.99679	6.15552	6.37699	8.08261	7.00245
Actinidia_chinensis_newGene_12562	63.0922	17.923365999999998	56.81443899999999	38.3735	11.7051	18.228960999999995	10.9135	11.2716	17.7493	11.675513000000002	12.985515000000001	16.0254	5.78558	8.884989000000001	7.718083999999999	4.98446	3.0488	2.8480030000000003	3.13292	2.88674	5.04639	2.14072	2.3307	3.41227
Achn332761	0	0	0	0	0.410435	0.247104	0	0.232895	0	0	0	0	0.700164	0.284197	0	0.939751	0.681803	0.394794	1.73252	0.441595	0.280914	0.147971	0	0
Achn088561	0	0	0	0	0	0	0	0	0	0	0	0	0	0	0	0	0	0	0	0	0	0	0	0
Achn144431	8.99882	16.235	1.44548	10.738	4.58415	12.1507	18.8114	6.99819	8.10932	7.02041	20.7942	28.3247	5.2381	6.35333	5.47224	27.566	27.5441	17.0907	9.51266	16.4798	13.7879	54.7269	66.916	33.3125
Actinidia_chinensis_newGene_12569	0	0	0	0	0	0	0	0	0	0	0	0	0	0.605689	0	0.729551	2.36486	0.736774	0.9910800000000001	0	2.37901	0	0	0
Achn084411	124.859	116.012	110.218	225.689	291.093	312.468	389.617	423.637	403.706	269.447	401.02	299.364	109.07	127.484	107.329	106.282	133.489	131.987	217.105	200.591	157.765	207.897	220.648	249.152
Achn220951	0	0	0	0	0	0	0	0	0	0	0	0	0	0	0	0	0	0	0	0	0	0	0	0
Achn042331	7.272	10.1265	10.5688	5.57385	4.34591	4.9965	4.5107	2.55833	7.27916	5.17344	0	6.44159	8.58244	2.69072	6.06975	7.66753	2.45943	5.73233	2.71591	2.64802	3.54202	0.954444	0.99636	1.88195
Achn335381	0.752394	1.168	6.2542	0.128542	0.103422	0.174386	0	0.139976	0.275468	0	0.029815	0.620372	0.763748	2.1226	6.74641	0.51601	0.333359	3.77891	0.630926	0.13489	0.25771	1.23347	0.126515	0.104624
Achn186131	8.18859	4.335	13.6226	4.98803	1.09023	3.59667	0.126655	0	0.200792	0	0	0	34.8611	47.1707	96.4917	14.4774	14.2854	14.6688	1.88201	1.96091	4.63609	0.177717	0	0
Achn189341	18.5141	18.4203	18.2463	21.9074	20.3328	18.006	16.0508	16.9562	21.9556	14.1631	16.5777	14.9292	16.0576	10.6744	13.9367	14.1304	10.6244	10.8745	13.9401	11.4443	13.2027	13.3585	14.9186	16.3777
Achn117871	0	0	0	0	0	0	0	0	0	0	0	0	1.6961	5.06202	5.24934	4.93729	3.11165	14.7271	3.22132	3.08564	3.38002	1.71083	15.6208	2.16548
Achn301561	4.49315	8.33826	4.65458	1.33406	1.45845	1.57677	0.451494	0.331479	0.830209	1.25179	0.327173	1.07842	32.0311	24.9157	25.1805	22.8196	20.5584	10.956	5.55007	2.36197	6.77183	1.25956	2.04901	2.45542
Achn240601	0.400916	0	0	0	0	0	0	0	0	0	0	0	0	0	0	0	0	0	0	0	0	0	0	0
Achn277271	16.9342	13.9057	11.841	2.60254	1.66478	2.25526	2.26597	2.24288	2.75237	2.81287	6.11845	3.88512	9.55779	7.5451	8.79044	2.19223	1.91125	1.84188	2.45158	1.65239	2.26005	2.61453	2.92036	3.12805
Achn331491	184.095	145.82	160.506	78.6015	57.4022	61.5078	91.1187	64.8373	74.6941	86.5232	70.5129	63.1938	104.278	89.8562	94.3902	42.5819	54.1584	47.2948	42.0377	37.745	26.3389	20.7401	28.9143	45.1115
Achn233781	0	0	0	0	0	0	0	0	0	0	0	0	0	0	0	0	0	0	0	0	0	0	0	0
Achn075461	13.5853	13.446	11.2345	5.36984	4.06149	2.27907	3.76871	4.10102	4.57485	5.78907	5.89288	7.67622	6.63642	7.55614	4.7765	1.30686	2.73326	3.93471	2.63174	2.94511	2.82962	1.71968	1.42608	1.97913
Achn064161	6.67966	6.75436	9.12805	3.10053	4.54205	4.74189	2.04857	1.48988	1.92993	4.11608	2.22858	4.93253	14.7795	15.2925	12.03	14.0527	18.0393	14.6427	14.2471	20.3394	20.4375	24.2297	7.2275	14.8167
Achn373211	0	0	0	0	0	0	0	0	0	0	0	0	0.571455	0	0	0.07279	0	0	0.372964	0	0	0	0.113875	0
Achn238661	7.10364	5.0937	8.8478	2.88762	3.30632	2.90829	2.5777	0	0.438744	2.60087	3.75838	1.37928	3.03141	0.928273	3.84254	3.05723	2.84728	2.86066	3.69097	2.52263	2.64147	0.621236	2.04489	2.02503
Achn060891	1.57303	0.153011	2.47881	0.436201	0	0.668314	0	0	0	0.290654	0	0.38735	5.70021	5.05996	6.36619	0.955671	2.38824	1.39387	0.832258	0.495354	1.43196	0.669172	0.6658	1.32762
Achn247951	0	0.365408	0.229747	0.385177	0	0	0	0	0	0	0	0	1.23749	0.957044	1.29617	0.254056	0.287775	0.280535	1.25531	0.512924	0.682226	0.259735	0.289951	0.66721
Achn365451	3.35364	2.62438	1.6305	0.774694	2.69013	2.92361	2.61774	3.17544	2.62048	1.63142	1.93471	4.4351	8.42171	4.47826	3.31451	3.81677	3.5275	4.27916	3.21416	5.36891	3.60975	1.17266	2.01331	1.66417
Achn308371	7.38522	5.4418	4.89099	1.54087	2.01729	1.32589	1.6695	2.35863	2.07545	2.13712	2.7608	2.70874	3.85998	2.41428	1.37879	0.737641	1.1598	1.39924	1.55969	1.04153	0.708113	0.907063	0.88499	0.462583
Achn008771	0	0	0	0	0	0	0	0	0	0	0	0	0	0	0.064089	0	0	0	0.019708	0	0.028297	0	0	0
Achn181641	2.22463	0.906051	4.60475	0	0	0	0	0	0	0	0	0	11.513	12.3954	21.2808	2.86767	3.75522	1.9465	1.17118	0.126258	2.09323	0.792712	0	0.969078
Achn126561	60.8663	85.4635	114.404	6.85958	0.73434	3.98412	11.9735	11.3489	15.2587	17.3564	18.6598	21.3546	43.2224	40.3377	59.4366	7.47541	7.23346	14.5623	3.84965	3.48845	3.1756	1.39177	2.18125	3.59243
Achn006631	0	0	0	0	0	0	0	1.13081	0	0	0	0	4.85879	2.34043	3.80174	2.71075	2.6291	2.71345	7.22423	6.76088	5.70174	9.58567	10.701	8.65105
Achn301181	31.4391	39.4805	26.7497	22.0032	17.104	17.8919	32.0938	30.4188	28.3551	22.1185	29.3402	24.5811	25.3745	22.4425	24.916	23.1788	21.7526	22.9711	31.0704	30.8677	27.6687	68.8601	59.6979	44.7702
Achn114851	8.00727	5.8792	5.18387	37.5395	26.8481	22.3644	78.5944	37.3538	27.751	38.3615	48.7253	58.0142	8.21631	7.99354	4.81077	71.6127	117.865	55.1775	61.7155	65.4147	79.6066	62.9278	17.5991	41.727
Achn315521	1.08926	0.986856	0.352324	0.613227	0.547996	0.599578	0.181544	0.304526	0.288833	0.397383	0.486276	0.149794	0.327104	0.335282	0.264571	0.235375	0.276825	0.235396	0.145496	0.088168	0.165926	0.301873	0.305753	0.391353
Achn109131	19.5677	15.7384	28.2685	20.6936	27.5543	31.827	26.7666	21.6726	30.6297	27.8219	21.0381	18.3827	33.972	33.5735	32.4524	32.7258	26.5351	29.2009	22.1524	14.4773	17.8766	4.75958	5.3226	5.26203
Achn182591	16.7877	13.843	16.4092	15.7051	10.9251	10.1132	15.7938	15.2921	16.5407	27.0801	41.5755	47.2978	16.4695	17.5875	15.3894	10.1898	13.1547	8.08773	6.31581	6.8997	7.25963	4.38301	3.63935	6.95754
Achn285631	26.4021	33.3697	12.4712	39.4305	29.9978	17.0531	7.01713	4.85506	10.7211	8.18745	9.61462	6.6067	68.4707	55.7953	44.0783	71.2718	84.2501	73.7187	36.9657	25.4514	23.4563	19.9277	18.0756	23.0864
Achn002521	0	0	0	0	0.726277	0	0	0	0	0	0	0	0	0	0	0.832971	5.01312	3.44484	1.68931	2.05043	1.17976	4.42682	1.54912	2.02154
Achn328671	0	0	0	0	0	0	0	0	0	0	0	0	6.27603	5.17854	5.87857	2.49344	4.35111	0	0.967776	1.15313	1.18971	0	1.11506	1.26936
Achn334381	5.91129	4.09997	7.27861	3.30792	0.987594	2.2436	3.76784	2.26212	4.61671	7.92662	7.73054	6.58063	5.42134	4.47062	7.21934	2.71559	4.72765	3.96727	7.84775	5.96371	6.14712	6.19286	8.01232	10.0666
Achn226581	0	0	0	0	0	0	0	0	0	0	0	0	0	0	0	0	0	0	0	0	0	0	0	0
Achn161001	56.206	52.8834	65.7125	26.4119	26.4576	24.9874	11.5976	20.7821	15.2814	24.278	15.0584	22.5061	36.6793	37.4301	36.7435	23.2203	22.352	21.9701	21.2546	9.80584	14.0802	24.8107	18.7696	19.1028
Achn237171	6.47237	22.0302	4.53047	11.5115	9.76294	9.67835	3.58228	0.672718	1.86737	0	0	0	6.32569	1.41098	2.13858	4.33725	8.06583	5.19337	1.89128	0.290516	0.826008	0	0.097374	0.373099
Achn182641	182.744	342.802	478.044	40.5333	20.4568	26.5044	2.42178	0.929345	3.02148	0	0.184899	0.214264	423.737	419.439	529.587	87.9067	94.0978	94.0984	18.6722	21.1232	29.3497	3.03387	1.10944	1.49593
Achn284321	71.7004	46.4235	66.872	49.6604	41.1033	45.0347	49.0245	50.2996	46.8394	56.022	97.2608	83.9587	37.0122	55.1312	43.8498	35.2706	33.9322	32.0508	62.4455	69.3815	89.1546	76.6263	57.6519	79.4952
Achn034691	3.07806	3.10989	4.89526	6.00424	14.1161	2.33041	4.27297	5.17363	2.12823	2.1014	1.7271	2.26316	3.65503	5.48773	4.03026	20.005	17.2236	17.9262	23.0338	15.6367	29.6908	22.2093	17.3548	25.9746
Achn163531	41.7122	37.7205	42.3595	11.2447	3.49614	8.20371	12.4272	10.661	11.9782	28.3658	12.7303	21.6162	33.9923	19.128	16.9961	28.3407	47.3718	40.442	26.2454	15.7153	11.2825	3.144	7.42723	10.036
Achn076281	1.9614	1.58874	4.02738	1.50916	2.48266	2.86695	1.48636	1.98453	0.704143	0.994772	0.502769	0.68856	1.21056	1.17857	1.68844	0.080107	0.564125	1.04601	0.546921	1.24374	3.74322	1.37838	1.19693	3.45579
Achn331231	2.11912	2.49248	4.87382	2.63353	2.45688	2.91663	1.33413	3.04607	1.3585	2.5636	0.799488	0.419228	9.5669	5.38861	10.533	6.20678	5.23393	5.13801	6.01245	2.09694	5.55848	5.99325	4.84384	4.09137
Achn283671	0.717888	0.322653	1.02029	0	0	0.635386	0.67476	0	0.3302	0.825787	0.880759	1.05528	3.95862	3.34586	2.96547	8.72188	12.7703	7.08306	5.34146	14.8807	5.09452	7.74332	9.20226	8.9994
Achn231431	0.681302	0.420451	0.505286	0	0.889775	3.30974	0	1.67183	0.16223	2.30804	4.49767	0.687085	0.172227	1.01442	0.274925	0.902629	0	0	0.144114	1.19888	3.79883	4.67303	20.8051	13.3829
Achn215821	8.2382	9.3913	8.94594	4.13012	1.85788	2.16623	3.62353	7.71827	3.31285	12.8104	9.72372	11.4231	8.02236	8.28574	5.34603	7.68604	7.47848	7.61946	8.51487	12.1783	5.38404	6.18557	13.4184	11.8604
Achn363701	0	0	0.20533	0	0	0	0	0	0	0	0	0	0.413277	0	0.461107	0.245478	0.051047	0.078858	0.143677	0	0	0.051246	0.070607	0.260173
Actinidia_chinensis_newGene_749	0	0	0	0	0	0	0	0	0	0	0	0	0.204208	0	0	0.363982	0	0	0	0	0	0	0	0
Achn002291	0	0	0	0	0	0	0	0	0	0	0	0	0	0.126822	0	0	0	0	0	0	0	0	0	0
Achn270231	71.4139	48.9369	74.8305	33.2836	45.6335	38.6659	21.2236	14.3893	19.055	29.4265	18.905	16.9926	62.7591	75.426	56.7332	45.232	39.3296	44.2128	28.6784	43.9063	24.2922	18.2572	30.074	31.8017
Achn339001	32.7286	26.7639	16.0662	2.6812	1.59047	1.15116	1.07381	1.8189	0.933462	1.1782	1.46293	1.05007	16.1658	10.3779	12.1314	2.48897	2.37566	3.4105	0.371213	0.429865	0.480825	0	0	0.172098
Achn376481	14.91	9.49495	17.8083	1.97981	1.09729	1.41954	2.88639	1.61629	1.94376	3.08672	2.81648	2.48971	12.3685	10.5715	9.625	2.70603	2.32991	1.47007	0.993991	0.420791	1.29691	0.23522	0.529767	0.658562
Actinidia_chinensis_newGene_742	0	0	0	0	0	0	0	0	0	0	0	0	0	0.110325	0	0	0.360373	0	0.375803	1.37204	0.506742	0.054004	0	0
Actinidia_chinensis_newGene_743	0.705532	0.46601000000000004	0.365254	0.895973	0.341822	0.6958409999999999	0	0	0	0.535407	0.549044	0.27422199999999997	2.68894	2.13148	1.8473	0.23658300000000002	0.644566	1.9937	0.283267	0.524127	0.8325699999999999	0	0	0
Achn334031	20.6574	36.7955	23.7197	95.3902	107.344	110.598	245.21	148.029	161.858	120.152	117.083	115.553	5.892	7.61332	7.52871	48.2197	44.1994	56.832	112.395	95.5768	55.0412	26.6125	43.2718	42.0978
Actinidia_chinensis_newGene_747	0	0	0	0	0	0	0	0	0	0	0	0	0	0	0	0.298374	0.106665	0	0.221514	0.268633	0.130959	0	0	0
Achn123421	29.752	30.3853	33.9926	19.4628	14.8912	18.4461	24.1543	25.0606	27.5672	24.8605	42.1517	36.3962	22.1929	20.9961	26.4621	12.2801	14.9483	16.158	13.5686	14.0201	12.7119	30.7193	26.0508	24.2966
Achn247371	17.0139	16.9412	14.5972	12.3681	7.1158	9.95825	10.9976	10.287	11.0625	18.1887	18.0296	20.1128	14.7682	10.9929	11.0774	6.72187	9.40982	7.84596	6.73266	3.20821	5.12491	8.40653	10.1935	7.81369
Achn170631	11.1298	10.383	8.40823	6.99828	5.2179	4.40431	6.59972	6.19961	4.63122	12.7996	14.5271	12.5487	3.64326	5.36343	2.07961	3.81104	4.07052	3.23041	4.40815	6.68163	4.78276	17.0848	7.97478	13.1196
Achn330721	278.093	271.085	218.138	147.163	96.6116	116.457	78.0288	93.0568	74.2094	139.858	136.109	153.951	161.042	141.163	163.287	78.0387	84.1374	97.4386	63.5328	46.2869	48.139	20.7422	38.8288	43.5828
Achn267361	1.25621	0.899327	1.08914	3.24991	1.32246	0.626245	2.45549	3.7624	4.66704	3.61203	5.07711	5.35423	0.900138	0.629861	0.604377	0.457517	0.734459	1.4234	1.55252	0.643888	3.83547	1.37817	0.456625	1.14533
Achn202501	7.8345	7.84083	6.91543	2.60359	1.49709	2.581	2.80076	3.63594	3.05103	5.10163	6.06829	5.48491	4.42355	5.20498	4.95755	1.09516	1.06753	1.05852	1.35312	1.6039	1.49391	1.44486	2.35693	1.87539
Achn207751	41.8333	43.0281	49.0277	22.7659	19.2842	23.6907	9.12605	10.4927	22.1353	23.9376	10.1291	8.94601	35.5979	36.4816	34.5378	22.7109	21.9477	22.0496	13.2926	9.8771	17.9428	13.1921	14.6984	14.8682
Achn159251	5.38333	3.11703	6.08561	4.5475	12.9313	7.48777	2.45791	5.85968	1.54004	0.735684	3.93251	5.01134	3.95615	6.02556	5.20476	7.45696	6.21944	3.44863	2.13071	2.42665	2.14459	3.3554	2.77816	1.86776
Achn071391	17.9532	12.7991	28.0266	5.14305	2.63224	7.82534	4.07374	15.0518	5.87426	8.81602	3.86958	4.99586	19.6043	39.8428	37.7803	6.79282	4.29113	8.42493	2.02931	2.09804	5.56646	2.05437	0.470417	0.438661
Achn223521	0	0	0	0	0	0	0	0	0	0	0	0	0	0	0	0	0	0	0	0	0	0	0	0
Achn143331	0	0	0	0	0	0	0	0	0	0	0	0	0	0	0	0	0	0	0	0	0	1.9253	1.22027	0
Achn024371	11.3183	11.6139	12.4341	27.6391	32.2338	31.9581	65.8242	49.2523	47.0576	65.3867	59.6365	76.6615	3.53959	5.48051	3.94397	12.1592	13.0905	14.8166	21.5865	28.6435	25.9936	76.4222	98.7191	67.9709
Achn204211	15.7077	17.5674	16.612	18.2159	10.0122	12.5124	16.8814	14.7989	15.8637	17.0953	19.0582	19.0676	11.8424	10.9126	14.5523	7.61994	7.80278	7.69735	10.1734	11.0096	8.98309	14.9173	12.6	15.2026
Achn253121	0	0	0	0	0	0	0	0	0	0	0	0	0	0	0	0	0	0	0	0	0	0	0	0
Actinidia_chinensis_newGene_11113	0	0	0	0	0	0	0	0	0	0	0	0	0	0	0	0	0.094184	0	0	0	0	1.15578	0	0.031165
Achn086231	0	0	0	0	0	0	0	0	0	0	0	0	0	0.204907	0	0	0	0	0	0	0	0	0	0
Achn001361	9.80184	13.0421	7.73817	21.2707	8.66507	20.2311	20.6722	19.1478	19.134	18.212	52.1545	44.041	12.9418	17.5745	12.4805	18.8859	18.0763	17.2195	6.58862	9.973	10.8648	40.6732	34.7584	24.3321
Actinidia_chinensis_newGene_9388	0.281991	0	0	0.461298	0.61187	0.53204	0.163273	0.070763	0.515415	0	0.17948	0.024107	1.11403	0.714267	1.23871	0.484335	0.580878	0.521842	0.422715	2.16431	0.7979829999999999	7.960902999999999	4.94813	6.3461359999999996
Achn127211	16.5469	12.9768	21.419	28.8954	16.985	31.1227	11.6614	10.4246	24.4515	40.0166	12.5077	17.8041	9.69424	11.2745	15.1264	8.57711	7.51346	7.76315	9.89238	10.2053	11.9305	9.39357	8.22765	7.98787
Achn289981	0	0	0	0	0	0	0	0	0	0	0	0	0	0	0	0	0	0	0	0	0	0	0	0
Achn200901	2.94448	1.34728	1.06001	0.618415	0	0.303088	1.2129	2.70042	0.914526	1.45127	2.87529	2.59895	0.599261	0	0.222178	0.101958	0.191823	0	0.107877	0.210403	0.238732	0	0.129713	0.102711
Achn188501	0.107029	0.502873	0.254424	0.023891	0.13533	0.067757	0.136774	0.032768	0.073389	0.135234	0.231646	0.048632	5.47732	5.2772	5.53059	2.31594	2.46818	2.21625	1.49987	2.49847	0.90564	2.96061	1.82591	3.14149
Achn029531	14.4248	13.2559	5.38772	9.25553	4.20457	7.46842	9.23329	5.63122	3.75642	12.9653	12.2385	10.724	8.7916	8.43467	8.23217	12.2449	11.3835	11.7631	11.6736	11.9255	12.3697	7.12076	8.02841	9.8512
Actinidia_chinensis_newGene_9381	0	0.130013	0	0	0	0	0	0	0	0	0	0	0.202328	0.280371	0	0.120454	0	0.402624	0	0.524889	1.2005409999999999	0.373866	0	0.224471
Actinidia_chinensis_newGene_9383	8.00351	10.8027	9.09726	2.66673	4.02651	1.86505	0.975365	0.833503	1.81824	0.796588	1.87678	2.37611	0.325598	0	0	0	0	0	0	0	0	0	0	0.135449
Achn085421	19.8648	18.2499	14.2072	9.97292	7.8205	8.21873	6.18643	10.372	6.5465	8.00663	14.4216	9.76287	19.0378	24.01	25.8949	12.9614	16.579	14.0339	9.34766	13.5466	11.7517	12.5409	11.1356	12.8878
Achn080411	17.875	12.0351	36.7705	4.5454	4.61252	7.97674	2.59373	1.67004	2.79072	0.791281	1.61092	0.973591	15.0607	8.14607	5.1298	3.86349	4.97952	5.27929	3.81464	3.76483	1.65098	0.559612	0.164411	1.4921
Achn183641	0	0	0	0.602884	0.320519	0.838974	0.465095	0.594705	0.503627	0.521047	0.991516	0.876953	0	0	0	0	0.109636	0	0.04301	0	0	0	0	0
Achn034031	8.32145	10.575	13.0852	1.25582	0.206589	0.688706	2.07984	1.59482	1.09989	0.888714	0.774866	3.3348	41.8202	56.5458	55.199	22.7522	25.7491	18.1474	1.14701	1.71553	1.78309	0.1653	0.484935	0.830496
Achn000141	0.043939	0.035026	0.077634	0.067775	0.091122	0.299646	0.337403	0.224325	0.116189	0.073978	0.660633	0.311564	0.363791	0.222854	0.616017	0.034479	0	0.187208	0.066483	0.171503	0	0.155122	0.059792	0.17997
Achn375681	15.0964	17.9713	16.3459	13.4787	10.2167	17.3124	22.5615	16.9075	13.0839	9.74593	18.1412	13.4744	14.3139	11.1905	12.4184	13.7425	15.2885	12.8377	8.06018	9.33427	8.62154	16.3455	16.6139	18.039
Achn239201	0	0	0	0	0	0	0	0	0	0	0	0	0.815863	0.797006	0	0	0	0.302375	0	0	0	0	0	0
Achn074411	3.95327	4.18516	4.30082	5.95775	2.82148	3.53295	2.13433	3.35265	11.2483	7.88772	5.05305	5.8038	20.3598	10.5475	9.64951	7.0709	6.35467	4.26203	5.78049	7.03706	13.0526	3.8827	1.90193	4.12567
Achn136171	0	0	4.21754	0	0	0	0	0.19616	0.251846	1.99327	0	1.76718	1.17663	0.594951	0.778868	0.331356	0.191199	0.337741	1.57492	0.670748	1.00502	1.31012	2.49677	3.64655
Actinidia_chinensis_newGene_9652	7.794	6.49728	7.16463	7.69492	5.69609	10.5204	11.2183	14.1401	9.78538	10.1971	11.885	14.9237	9.44301	11.0388	10.1437	4.84631	6.18504	6.92485	6.29895	7.24707	6.58784	10.5298	9.54462	11.4335
Achn072151	0	0	0	0	0	0	0	0	0	0	0	0	0	0	0	0	0	0.068732	0	0	0	0	0	0
Actinidia_chinensis_newGene_9651	0.332506	0	0	0	0	0	0	0	0.613827	0	0	0	0	0	0.232736	0	0	0	0	0.373375	0	0	0	0
Actinidia_chinensis_newGene_9656	0	0	0	0	0	0	0	0	0	1.03712	0	0.916744	6.4665490000000005	7.51147	7.17749	2.4776480000000003	2.05845	1.51759	2.38583	5.629898000000001	5.018490999999999	5.87381	5.6583	7.36264
Actinidia_chinensis_newGene_9657	0	0	0	0	0	0	0	0	0	0	0	0	7.54849	6.74476	3.6778570000000004	3.7231180000000004	6.266939000000001	3.9094089999999997	14.908645000000002	5.78287	3.08192	11.810240999999998	3.81825	21.832504999999998
Actinidia_chinensis_newGene_9654	0	0	0	0	0	0	0	0	0	0	0	0	0	0.201536	0.094522	0.326815	0	0	0.650448	0.615944	0.427498	1.39616	1.00246	1.43402
Actinidia_chinensis_newGene_9655	0.804095	0.553679	0.676779	0.84117	0	0.335378	0	0.94846	0.426006	0.777289	0.671305	0.819823	1.39947	3.1515	0.377014	1.80011	2.09377	0.835935	0.594435	2.25771	1.39442	19.8906	27.4112	19.2118
Achn292851	0	0	0	0	0	0	0	0	0	0	0	0	1.96381	1.53887	0.177736	1.49267	0.537301	1.88148	0.137432	0.409296	0.818347	0	0	0.22463
Achn160841	7.5995	0.924718	2.47545	71.7965	114.065	95.3775	26.9042	19.9186	19.6232	0.897146	3.85768	1.01195	1.42168	0.896746	4.57021	386.539	243.773	272.145	54.2105	45.196	58.8281	49.4986	35.0238	7.97813
Actinidia_chinensis_newGene_15107	0	0	0	0	0	0	0	0	0	0	0	0	0	0	0	0	0.403616	0	0	0	0	0	0	0
Actinidia_chinensis_newGene_15104	0.432176	0.318951	0.636979	0.265377	0.510601	0.36254	0.217215	0.504578	0.641688	0.520261	0.742266	0.743529	1.38093	1.58833	1.54625	0.666943	0.406549	0.230927	1.32411	2.4914	1.55177	4.66157	2.66971	3.52666
Actinidia_chinensis_newGene_15105	41.6733	63.5792	84.5896	21.1219	12.0631	13.2217	14.4323	12.9309	13.2081	20.773145999999997	9.50345	20.0899	108.082	90.0152	125.43030300000001	58.375080999999994	56.4736	71.1501	35.8911	31.6305	27.6633	16.721906999999998	13.7664	17.356890999999997
Actinidia_chinensis_newGene_15102	2.03582	6.19407	6.5264	0.28707	0.561975	0.284677	0.338827	0	0.471119	0.422067	0	0.307466	0.708452	4.19825	10.8814	0.534923	1.89645	3.47289	0.108889	0.025696	0.023361	0.02755	0.065795	0
Actinidia_chinensis_newGene_15100	1.11819	0.9764140000000001	2.86592	2.45023	1.09021	3.99337	1.8210509999999998	5.36236	1.9384829999999997	1.67942	6.17585	4.67012	10.0885	9.913984000000003	5.904583000000001	6.91111	7.61458	2.80087	5.909027999999999	6.77702	5.690884999999999	0.7302259999999999	0.266078	3.0500689999999997
Actinidia_chinensis_newGene_15101	0	0.518338	0	0	2.37909	0	0.780154	30.7419	4.74675	13.5137	0.186853	18.4633	0.259548	0	0.076837	0	0	0	0	0	0.060671	0	0	0
Achn128461	1.34417	2.1877	1.80259	1.2885	0.598649	0.48003	1.29494	1.04883	1.99592	2.9364	1.55462	3.17004	0.963429	0.510035	1.4723	0.422541	0.066373	0.146439	0.21352	0.438733	0	0.294194	0.670165	0.218813
Achn133611	2.68571	4.68826	2.40224	1.81974	0.914138	0.992839	0.809104	1.21377	1.10261	1.92318	2.88926	1.50237	1.18732	0.934695	0.796482	1.23246	0.784698	0.510292	0.402647	1.4279	0.301222	1.83353	0.630523	1.84323
Actinidia_chinensis_newGene_15108	3.9945	5.42467	4.72659	3.4416629999999997	2.19028	3.4296200000000003	3.81595	3.90303	4.857857000000001	5.82363	6.099963000000001	6.45046	5.31145	4.88374	5.83081	4.11881	3.87174	4.12844	4.30324	5.52586	4.79195	8.82338	9.327995999999999	7.955788999999999
Actinidia_chinensis_newGene_15109	0.029036	0.070808	0.006505	0.015894	0.016402	0.005341	0	0.021411	0.066238	0.025574	0.049883	0.008423	0.00803	0.021076	0	0.048795	0	0	0	0	0.029563	0	0.031348	0
Achn073821	0	0	0	0	0	0	0	0	0	0	0	0	2.33967	2.1404	1.54936	0.083146	0.250627	0.398437	0.306084	0.39581	0.104251	0.433885	0.2975	0.543857
Achn242471	0	0	0	0	0	0	0	0	0	0	0	0	0	0	0	0	0	0	0	0	0	0	0	0
Achn333561	28.7704	33.6656	30.6658	22.9985	32.6643	24.54	22.901	31.8398	30.9623	37.9439	23.4054	25.1497	37.5561	37.8711	30.6025	61.0414	28.7586	66.7918	13.6323	37.8944	29.1527	6.59711	9.11502	18.5628
Achn321201	0	0	0	0	0	0	0	0	0	0	0	0	0	0	0	0	0	0	0	0	0	0	0	0
Achn386121	0	0	0	0	0	0	0	0	0	0	0	0	0	0	0	0	0	0	0	0	0	0	0	0
Achn223501	0.581723	1.97007	0	0.201375	0.952833	0.204321	0	0	0	0	0	0	5.71709	3.49012	0.870989	0	0	0	0	0.076533	0	0.165537	0	0
Achn252511	438.007	459.556	603.6	194.735	128.366	139.234	139.218	104.648	141.297	205.654	170.934	168.072	419.488	427.505	351.537	200.268	157.73	172.003	66.7925	46.3905	93.927	19.2147	19.8543	19.4799
Achn362141	318.056	301.418	256.805	115.71	97.38	140.229	118.729	119.477	132.674	375.62	214.247	215.834	364.085	205.407	166.677	105.104	153.312	134.161	50.2524	30.3929	48.9054	7.30551	5.51758	9.79183
Achn096871	23.0286	26.0399	25.4681	25.7482	17.565	22.2322	32.2412	27.6421	30.2392	28.3569	36.6493	36.0281	20.437	19.1605	20.1917	21.073	19.5876	21.7852	21.3347	16.0658	19.1255	40.262	39.4547	39.6264
Achn329071	0	0	0	0	0	0	0	0	0	0	0	0	0	0	0	0	0	0	0	0	0	0	0	0
Achn387651	0	0	0	0	0	0	0	0	0	0	0	0	0.034924	0	0	0	0	0	0.249655	0.593513	0.185284	0.185698	0.085439	0.467277
Achn327331	0	0	0	0	0	0	0	0	0	0	0	0	0	0.56655	0.181958	0	0	0	0	0	0	0.293854	0	0.639437
Achn282181	40.7951	46.2661	44.9318	37.3712	38.0358	40.8664	40.3929	35.8041	38.6865	35.9833	43.8518	40.6675	22.5673	24.7619	22.1198	21.0688	17.9091	18.0658	18.6699	16.8594	17.7714	14.1857	15.736	22.4795
Achn135611	0	0	0	0	0	0.506374	0	0	1.04211	0.916454	1.48129	0	0	0	0	0	2.44599	2.78509	3.42473	5.11445	3.25888	3.19288	2.6968	3.1016
Actinidia_chinensis_newGene_14581	4.76926	4.88744	3.46089	1.44681	0.327631	0.825462	1.81882	0.813588	1.29743	1.89427	3.22823	2.33088	0.750279	2.49018	1.19644	52.9156	11.5536	13.8306	124.172	258.348	173.412	399.886	114.863	330.379
Achn035631	0	0	0	0	0	0	0	0	0	0	0	0	0	0	0	0	0	0.073089	0.311872	0	1.40835	0.51686	0	0.136245
Achn101241	18.8561	20.6288	25.1431	22.6762	14.5202	21.2073	16.006	17.9794	18.9008	19.6766	16.7423	17.4829	14.7309	19.4366	21.4519	14.5854	14.7346	16.1342	15.8537	10.7129	13.253	6.66094	10.444	13.6603
Actinidia_chinensis_newGene_14580	27.1577	33.789038999999995	16.7448	33.8034	25.603962000000003	34.0895	38.3431	35.5792	35.4423	49.765392999999996	38.2162	36.8175	7.40898	6.66039	6.33686	5.13662	3.41951	4.85907	7.30047	7.90735	9.15895	6.73225	9.601638999999999	12.3579
Actinidia_chinensis_newGene_10688	0	0	0.084171	0	0	0	0	0	0	0	0	0	1.01514	1.32406	0.18115	0	0	0	0.434704	0.354406	0	0	0.479386	0
Actinidia_chinensis_newGene_10689	0	0	0	0	0	0	0	0	0.048017	0	0	0	0.204371	0.167933	0	0	0	0.046954	0.627094	3.3083020000000003	1.40051	0.201438	0	0.250659
Achn033391	0	0	0	0	0	0	0	0	0	0	0	0	0	0	0	0	0	0	0	0	0	0	0	0
Actinidia_chinensis_newGene_10683	41.806	36.5052	27.2181	16.8697	10.5118	11.6183	10.213472000000001	6.2391	10.0824	12.377	26.307657999999996	16.8309	37.5444	43.2658	39.959	21.7948	19.0834	19.7013	19.1546	22.8891	20.6885	9.481235999999999	9.98383	12.8227
Actinidia_chinensis_newGene_10680	0.817883	1.09704	0	0	0.335917	0	0	0	0.579196	1.31875	1.34011	0.798909	0	0.257309	0	0	0	0	0	0	0	0	0	0.199455
Actinidia_chinensis_newGene_10681	0.19802	0.199534	0	0	0	0	0	0.285705	0.187061	0	0	0	0.737315	1.72506	1.03926	1.07141	1.55091	0.817945	1.4800520000000001	2.1020760000000003	1.4158689999999998	1.19581	1.09672	1.46206
Actinidia_chinensis_newGene_10686	0.709781	1.01826	0.72614	0	0.319245	0.286899	0.659627	0.527683	0.377106	0.943601	0.545701	1.45099	2.13534	3.56466	2.43662	0.651886	3.08658	1.0176720000000001	1.14997	0.716461	1.0284499999999999	0.297505	0.258543	1.09287
Actinidia_chinensis_newGene_10684	0	0	0	0	0	0	0	0	0	0	0	0	0.345664	0.237578	0.296848	0.085186	0.6504	0	0	0.257976	0.535786	0.12218	0.076452	0.468853
Achn162721	0	0	0.231513	0	0	0	0.971622	0	0	2.49329	2.16587	0.863639	0	0	0	0	0	0	0	0	0	0	0	0
Actinidia_chinensis_newGene_11487	0	0	0	0	0	0	0	0	0	0	0	0	0	0	0	0	0	0	0	0	0	0	0.469135	0
Actinidia_chinensis_newGene_11486	0	0	0	0	0	0	0	0	0	0	0.802028	0	0.151533	0	0	0	0	0	0	0	0	0	0.108932	0
Actinidia_chinensis_newGene_11485	0	0	0	0	0	0	0	0	0	0	0	0	0	0	0	0	0	0.546391	0	0	0	0	0	0
Achn028661	0	0	0	0	0	0	0	0	0	0	0	0	0.903907	0.464665	0.244142	0	0	0.132544	0	0	0	1.51738	0.759002	0
Achn214051	0	0.109677	0	0.074851	0	0	0	0	0	0	0.069365	0	0	0	0	0	0	0	0	0	0	0	0	0
Actinidia_chinensis_newGene_11481	0	0	0	0	0	0	0	0	0	0	0	0	0	0	0	0.139414	0.318101	0.155195	0	0.562943	0.441909	0.241329	0.135458	0.362547
Actinidia_chinensis_newGene_11480	3.0682940000000003	3.51121	3.78587	1.4126470000000002	0.583785	1.75256	2.39606	1.55759	2.1400740000000003	3.3922719999999997	3.01543	2.468	3.4885960000000003	4.007440000000001	4.6097339999999996	5.95593	5.17718	5.00439	8.654335999999999	4.5894889999999995	3.4983669999999996	4.214268000000001	3.82223	3.2734759999999996
Achn180201	3.85867	4.40372	3.13435	0.944274	0.739258	1.65912	0.745096	1.49801	1.46664	0.703029	1.54788	0.666834	3.66474	3.87152	2.43416	1.14886	2.4628	0.977777	2.58946	1.97207	1.1379	1.5118	1.28486	1.83762
Achn096241	0	0	0	0	0	0	0	0	0	0	0	0	0.363934	0.302701	1.38568	0.049937	0.208284	0.239256	0	0.0963	0	0.859738	0	1.82794
Achn287001	6.68326	7.01727	10.0981	1.23622	4.45052	4.30895	1.845	4.2782	2.31934	3.28095	3.08475	2.72823	12.4488	10.4292	7.05842	6.84011	11.4104	10.7662	3.35352	3.41684	2.41223	3.62768	1.62418	3.96662
Actinidia_chinensis_newGene_11488	0	0	0	0.200952	1.52576	0.9708030000000001	0	0.835278	0.097897	0	0.764975	0.256084	0	0	0.08042	0.115619	0.100255	0.61582	0	2.57178	2.0406	0.088192	1.08338	0.332789
Achn335801	1.11346	0.668598	1.58667	0.699318	0.92311	1.5072	0.464938	1.14912	0.592874	0.273609	0	0	4.58496	2.00728	1.79233	3.1705	2.57321	1.70544	2.10095	3.30217	1.96533	0.485586	0.253121	0.686181
Achn083141	15.5035	26.4933	31.3084	31.1398	32.1291	28.8143	44.0242	42.2349	64.4487	31.4749	33.2254	31.3381	21.8476	31.4965	24.2924	26.6982	26.6772	34.0587	25.2617	31.1142	38.925	22.5574	24.9518	29.8898
Achn201361	0	0	0	0	0	0	0	0	0	0	0	0	0	0	0.116655	0	0	0	0	0	0	0	0	0
Achn153641	0	0	0	0	0	0	0	0	0	0	0	0	3.81388	2.72336	2.45507	1.12527	1.26426	0.212082	0.451758	0.485483	0.300333	0.119347	1.2155	1.86771
Achn186691	33.9871	36.7048	22.6466	20.8003	12.7638	14.8163	24.3299	18.5078	26.2596	27.6006	38.2604	31.9032	16.3228	15.3058	15.8762	12.2155	16.5824	15.8234	16.5488	14.0089	16.548	25.1994	28.3403	26.4228
Achn158611	0.576828	0.472768	0	0.441847	0.15779	0	0	0	0	0	0	0	0.652906	1.33058	0.637316	0.639713	0.861714	0.799665	0.133597	0.054996	0.052452	0.114003	0.162319	0.207584
Achn360421	7.72408	8.71523	10.7241	1.20733	2.87901	2.09993	1.25376	2.66168	0.779873	1.19933	1.87114	0.799708	6.14993	8.61535	12.9449	0.288791	0.452527	0.790154	0.259653	0.147603	0.067709	0	0	0
Achn152111	0	0.475392	0	0	0	0	0	0	0	0	0	0	0	0	0	0	0	0	0	0	0	0	0	0
Achn090951	0.94732	0.192913	0	0	0	0	0.437236	0.280763	0	0.135857	0.079161	0.169751	0	0.646916	0	0	0	0.11621	0	0	0	0	0	0
Achn200011	49.9714	50.358	57.7941	63.6599	60.5455	70.8592	47.0035	53.5862	57.6747	22.743	30.6118	26.5888	37.5934	29.3887	30.9269	18.382	15.1203	20.4329	14.7691	14.6107	18.5553	12.5724	9.41019	13.6845
Actinidia_chinensis_newGene_7112	0	0	0	0	0	0	0	0	0	0	0	0	0.828832	0	0	0.065977	0	0	0	0.141627	0	0.7074550000000001	0.188097	0.369646
Actinidia_chinensis_newGene_8523	0	0	0	0	0	0	0	0	0	0	0	0	0.079019	0.534208	0	0	0.472745	1.9166	0	1.20019	0.534249	4.10982	2.34193	1.89503
Actinidia_chinensis_newGene_3714	0	0	0	0	0	0	0	0	0	0	0	0	0.192014	0	0	0.165782	0	0.148779	0	0	0	1.23751	1.41357	0.54058
Actinidia_chinensis_newGene_3717	52.5652	45.6538	43.4027	20.6179	15.540574000000001	16.8476	8.76431	9.764242999999999	8.84664	19.926879999999997	16.6039	16.6805	26.7874	31.195793000000002	31.0236	59.274	86.80860899999999	61.6543	104.93143599999999	128.671	88.1796	34.8511	40.204460999999995	41.606035000000006
Achn203291	0	0	0	0	0	0	0	0	0	0	0	0	0	0	0	0	0	0	0	0	0	0	0	0
Actinidia_chinensis_newGene_3711	0.998036	1.00686	0.61764	0.513845	0.179918	0.346016	0.436953	0.551529	0.40845	0.908988	0.610811	0.838675	6.353401999999999	8.328377000000001	6.53967	3.2521799999999996	3.7258639999999996	3.80717	8.92146	3.7106809999999997	12.690061000000002	7.065887999999999	7.10899	7.21337
Actinidia_chinensis_newGene_6542	0	0	0	0	0	0	0	0	0	0	0	0	1.46042	2.55162	2.18552	0.853538	1.17165	2.15704	1.09653	0.357866	0.271361	4.21917	2.17499	2.88786
Achn369701	11.1645	11.6418	18.9127	5.96425	6.85013	3.35644	6.46512	3.35771	3.4374	0	4.89423	6.37514	7.50736	6.7448	10.748	7.5858	5.89316	6.1985	5.72375	2.86058	7.16597	1.41886	2.5979	4.84765
Actinidia_chinensis_newGene_8524	0	0	0	0	0	0	0	0.084852	0	0	0	0	0	0	0.041396	0.128568	0	0.1036	0.048532	0	0.072473	1.07424	0.313027	0.426441
Achn242291	1.39655	0.694481	1.44236	2.24097	0.376433	0.947507	0.881049	0.383464	0.738711	0	0	0.221244	2.86189	2.762	1.73628	5.50295	7.78445	4.452	10.5592	5.94167	0.506381	0.853835	1.19621	0.227477
Actinidia_chinensis_newGene_3718	169.772	119.405	71.4272	1.33016	1.40334	3.05786	0.270406	0.199214	0.086072	0.331365	0.202364	0.243385	104.222	57.4604	38.5583	6.69735	7.16478	5.23702	0.683005	0	1.04237	0.030076	0	0.115128
Actinidia_chinensis_newGene_6548	0	0	0	0.022233	0	0	0.027743	0	0	0	0	0	2.07888	2.71242	1.17277	1.39751	1.05992	2.09119	1.16887	2.1378	1.21997	3.50129	3.29189	5.4575
Achn205621	0	0	0	0	0	0	0	0	0	0	0	0	0	0	0	0	0	0	0	0	0	0	0	0
Achn288761	16.4484	16.905	19.2458	8.38022	5.28483	4.81014	6.77354	5.45734	5.66944	5.05206	8.46734	7.58721	10.6996	10.1556	8.76012	3.363	3.46015	2.85025	1.89057	2.6203	1.59358	0.877132	0.944977	1.81344
Actinidia_chinensis_newGene_11159	0	0	0	0	0	0	0.03221	0	0	0	0	0	7.88296	3.73774	7.47597	2.11268	3.70539	2.56102	1.36196	1.23201	1.43379	0.119435	0.425845	0.686815
Actinidia_chinensis_newGene_11158	0	0	0	0	0	0	0	0	0	0	0	0	0.283404	0.297964	0.301699	0.347751	0.379522	0.109646	2.5458939999999997	0.8391280000000001	0.710116	1.40483	2.69737	2.6249
Achn044301	1.14229	1.73382	1.02697	0	0.727122	0.488587	1.36771	2.18229	0.612688	0.951667	1.30423	0.805344	0.7648	1.26842	0.4943	0.558019	0.411833	0.132758	0.372792	0.672444	0.513108	0.220892	0	0.693168
Actinidia_chinensis_newGene_14801	0	0	0	0	0	0	0	0	0	0	0	0	0.056082	0	0	0.114247	0	0.275762	1.35455	6.11423	2.37816	5.1256960000000005	0.245966	5.29058
Achn006991	0	0	0	0	0	0	0	0	0	0	0	0	0.367153	0.242783	0	1.96039	0.528734	0	0.165157	1.46531	0.422184	2.70389	3.2444	2.60026
Actinidia_chinensis_newGene_11157	0	0	0	0	0	0	0	0	0	0	0	0	0.049866	0	0.150617	0	0.449021	0	0	0.153197	0	0	0	0.051225
Actinidia_chinensis_newGene_11156	1.42117	3.08998	0.939721	0.314456	0.361836	0.469227	0.19142	0.258974	0.370778	0.164842	0.304322	0.427058	0.712671	0.38132	1.70571	1.15955	0.778797	1.1795	0.751907	1.08132	0.846647	1.49064	0.654417	1.2734509999999999
Achn136821	2.03549	1.99153	2.02632	0.256566	0.190741	0.244963	0.358532	0.107323	0.175563	0.380628	0.333743	0.35531	12.691	9.50835	13.5463	1.56495	2.1213	2.54148	4.61102	3.32096	3.80893	4.38179	4.39795	6.75101
Actinidia_chinensis_newGene_11153	1.51635	0.520385	0.727923	0.76869	1.15822	1.22153	0.670215	1.10052	0.701148	0.897777	1.2964140000000002	0.694286	2.5364359999999997	5.38598	3.9452220000000002	9.13599	4.85415	3.59429	8.96199	13.892955999999998	7.7120880000000005	5.73488	10.562795000000001	10.258610000000001
Actinidia_chinensis_newGene_11152	0	0	0	0	0	0	0	0	0	0	0	0	0	0.8455039999999999	0.9460159999999999	2.02123	0	0	0	1.59753	1.22258	1.35706	0	0
Achn087921	61.5388	61.86	50.8774	34.6934	19.9717	27.7952	33.3997	36.8701	28.2478	71.8164	64.787	69.976	19.3503	15.7755	16.8217	9.7312	10.9868	7.87637	10.8095	5.89486	11.6302	8.24405	11.5641	13.3296
Achn244731	1.72317	1.71183	2.57456	0.820257	0.848497	0.158643	0.231652	0.313813	0.205519	0.594109	0.128408	0.101384	4.87765	1.73711	1.87119	0.288575	0.176667	0.473664	0.247019	0.419407	0.371728	0.057256	0	0.359898
Achn241921	3.96457	4.74413	5.8498	21.088	15.8836	11.7134	3.21936	7.38592	6.95347	3.21118	4.08251	4.40382	10.8923	9.38442	9.93616	9.6201	9.58292	12.0397	12.2207	7.46103	13.0637	9.4533	6.70725	8.6062
Achn049301	0	0	0.033159	0	0	0	0	0	0	0	0	0.056488	0	0.153907	0	0	0	0	0	0.041828	0	0.024198	0	0
Achn152261	0	0	0	0	0	0	0	0	0	0	0	0	0	0	0	0	0	0	0	0	0	0	0	0
Achn325181	3.82273	1.21694	2.30371	1.06908	1.45571	2.42485	2.02531	1.05812	0.974711	0.901543	3.26729	2.0555	1.02793	0.548881	0	1.26906	1.37896	2.15413	1.13755	0.52604	1.03451	1.72563	2.41251	2.12533
Achn297241	24.5713	25.8529	26.2559	6.48324	4.40546	3.14727	4.35346	4.13245	4.30995	10.9799	8.78713	8.60974	11.4398	11.5012	15.7728	4.84199	5.1369	4.78065	2.25759	4.21912	2.80832	2.89969	2.05722	2.71871
Achn240071	3.35286	3.83667	4.54131	1.92285	2.46205	2.59748	3.37451	2.53781	2.49036	5.56185	1.88762	3.23272	14.5074	11.5591	12.139	9.5889	12.1185	10.7597	10.9552	19.7405	10.4748	3.62149	3.09698	4.09667
Actinidia_chinensis_newGene_4949	2.49151	2.37681	4.06554	1.8948930000000002	0.635595	0.865427	1.7822760000000002	2.96052	2.48707	1.69641	2.26054	2.51964	2.85842	2.68344	3.1753620000000002	2.08227	2.35821	2.6412780000000002	3.8923	3.02063	3.02177	3.3641500000000004	2.6177420000000002	4.22063
Actinidia_chinensis_newGene_4944	0	0	0	0	0	0	0	0	0	0	0	0	0.381257	0.543308	0.504272	0	0	0.211661	0	0.111665	0.102314	0	0.111742	0
Actinidia_chinensis_newGene_4947	8.94015	7.26837	6.93416	2.80316	1.18833	0.960606	0.94442	1.29294	0.88725	2.50775	1.6643	1.7672109999999999	8.787370000000001	6.49762	8.28632	2.35613	6.70786	5.74752	4.150148000000001	3.70753	1.9962550000000001	0.235818	0.190038	1.80226
Actinidia_chinensis_newGene_4946	0	0	0	0	0	0	0	0	0	0	0	0	0	0	0	0	0	0	0.07272	0.160089	0.457855	0.137168	0.180971	0.37151
Actinidia_chinensis_newGene_4940	0	0	0	0	0	0	0	0	0	0	0.056138	0	2.0089449999999998	2.22317	2.1780619999999997	0.640754	0.7824580000000001	0.164035	0.9040549999999999	0.746629	1.51646	1.1141	1.06168	1.06904
Actinidia_chinensis_newGene_4943	0	0	0	0	0	0	0	0	0	0	0	0	0	0	0	0	0	0	0.240594	0.504807	0.763907	0.334337	0.505441	1.53227
Achn380001	0	0	0	0	0	0	0	0	0	0	0	0	0	0	0	0.041989	0	0	0	0.097823	0.368416	0.50776	0	0.278188
Achn378551	3.35397	2.91239	2.6993	2.51956	1.45487	0	0	2.60384	1.07513	0	0	2.14594	5.49306	2.27687	2.41411	3.9497	1.80414	3.88732	2.08937	3.48717	2.19605	1.68884	2.76016	4.44816
Achn297571	5.1265	5.66248	7.82258	1.17383	1.1453	1.55159	1.56524	0.640409	1.28093	0.34062	1.72978	1.0209	1.27803	0.765121	1.48066	0.10001	0.551978	0.222364	0.129966	0	0	0.400766	0	0
Achn161821	1.28261	1.5513	1.01261	1.90738	3.262	1.60931	2.08529	3.9331	2.14932	1.45674	0.517963	0.861414	2.97646	2.68279	2.85409	3.42868	2.59521	3.74352	7.81417	2.93067	4.39589	2.6518	1.38999	4.30447
Achn041481	64.8819	56.5275	51.9518	9.25135	8.17568	9.44108	13.8186	14.1751	10.0565	30.1116	24.8163	28.4307	39.0051	36.3512	35.88	12.2313	13.9756	14.2945	21.2546	27.4091	17.7737	15.1256	13.93	17.3254
Achn246161	18.5976	19.3452	21.6247	8.17269	5.00673	4.36648	4.33824	4.73149	3.77188	8.33863	7.5856	8.98963	28.8879	30.6057	27.8193	16.0541	17.8957	18.1353	16.8193	13.7589	12.0172	12.8622	10.8757	15.9221
Actinidia_chinensis_newGene_2046	0	0	0	0	0	0	0	0	0	0	0	0	0.07103	0.41784	0.9671	0.097517	0.100163	0	0.998899	0.573084	1.918	0	0	0.036073
Actinidia_chinensis_newGene_2044	0	0	0	0	0	0	0	0	0	0	0	0.884614	0.210037	0	0.9752160000000001	0	0	0.025404	0.35916899999999996	1.18501	0.424166	0.145784	0.691254	0.933103
Actinidia_chinensis_newGene_2045	0	0	0	0	0	0	0	0	0	0	0	0	0.8360150000000001	0.895858	0.405112	0.236743	0.6002540000000001	0.26518499999999995	2.13968	1.32953	2.33839	0.45838599999999996	1.08518	0.41838299999999995
Actinidia_chinensis_newGene_2042	15.175	18.695	9.57675	1.6494	2.96539	2.88307	1.41629	0.328586	0.842479	2.53879	0	0.767975	12.5185	19.1265	11.113	6.30232	5.78944	3.38629	1.38797	1.05775	2.33488	1.21956	0.83891	1.37233
Actinidia_chinensis_newGene_2043	1.16088	0.103028	1.10907	0.130071	0	0.194109	0.366627	0	0.216433	0	0	0.562911	3.12135	3.0614220000000003	2.39494	1.97327	2.33401	1.80658	4.22685	3.29902	3.96426	3.66514	1.87372	8.18043
Actinidia_chinensis_newGene_5010	0	0	0	0	0	0	0	0	0	0	0	0	1.15788	1.40534	0.700695	0.9645280000000002	1.14807	0.57645	0.749381	0.227475	0	0	0	0.056094
Actinidia_chinensis_newGene_793	18.703656000000002	14.5683	14.7436	5.043502999999999	6.29667	6.18331	5.66004	7.281033000000001	6.73148	4.7075890000000005	4.20732	5.82892	12.517833000000001	13.1895	8.54728	2.99883	6.992736000000001	6.00907	4.170966999999999	5.07129	7.1287	4.09047	2.6724379999999996	6.13111
Actinidia_chinensis_newGene_5012	7.78054	5.70467	7.14232	1.49979	0.893491	1.08713	1.45535	0.842769	1.68419	2.88849	4.42255	5.70578	7.3026	9.83567	6.0626	2.01452	1.69365	2.33874	2.46706	1.74003	2.73038	2.35327	2.21167	4.27986
Actinidia_chinensis_newGene_5014	0	0	0	0	0	0	0	0	0	0	0	0	0	0	0	0	0	0	0.288384	0	0.113575	0.315717	0.106872	4.24712
Actinidia_chinensis_newGene_5015	0.305403	0.549888	0.497581	0.137673	0.080182	0.055964	0.27922	0.162419	0.223468	0.130778	0.118079	0.199564	5.07083	6.60498	5.36337	4.32965	2.86716	3.19767	4.29661	6.74632	2.35204	3.33585	6.015127000000001	2.07304
Achn163091	28.5907	30.4337	33.7987	10.7543	9.70029	8.88586	1.47229	2.37657	8.11097	0	0.927564	0	9.18904	7.96239	7.8987	5.40593	3.02338	2.36326	1.00909	1.03312	2.48581	0	0.702284	0.510111
Actinidia_chinensis_newGene_792	3.63926	4.675962999999999	3.88669	3.9933940000000003	2.61984	4.0988	7.73322	5.5362	7.36773	6.8772	7.05208	6.44238	4.38143	5.29202	6.26836	8.1351	10.4013	9.2275	10.596160000000001	6.96645	14.879757999999999	17.344903000000002	17.7402	16.3237
Achn325231	1.83677	2.09361	0	0.592311	0	0	0.181873	0	0.257835	0.652483	0.815915	0.920201	0	0	0	0.019347	0.194544	0	0.15858	0	0	0	0	0.05321
Achn387381	0	0	0	0	0	0	0	0	0	0	0	0	0	0	0	0	0	0	0	0	0	0	0	0
Achn037671	0	0	0	0	0	0	0	0	0.664808	0.786945	0	0.352733	0.390446	0.408385	0.186633	0	0	0	0	0	0	0.109062	0	0
Achn286751	46.1886	49.0702	60.0222	30.3733	27.4569	30.7912	24.5299	22.7238	41.1588	23.2843	18.5815	22.8882	49.6673	40.0138	37.4805	20.4487	19.3841	29.1312	23.3481	18.7604	19.7072	14.7331	8.22169	12.3235
Achn282231	3.60305	2.65073	3.19726	1.20661	3.05772	4.69149	3.97893	4.86468	4.27825	0.891625	2.98616	2.87285	3.9169	6.20856	8.38472	6.33178	7.39522	4.71125	7.27728	6.78238	7.48306	7.63262	7.21969	7.4942
Achn117831	0.625883	0	0.89433	0.200038	0	0	0	0.23643	0	0.813398	1.02994	0.711517	0.738762	0.369053	0.45145	0.110601	0.2154	0.396008	0.25468	0	0.152573	0	0	0
Achn323171	32.0384	33.309	32.9467	25.6284	23.0396	21.5592	21.1278	16.349	25.1837	15.7359	13.7297	11.2934	8.40193	14.9202	8.12132	4.13206	5.17868	11.8629	2.28934	1.62037	3.21499	1.29414	2.28606	5.09414
Achn350091	22.3862	21.2494	20.9484	8.36806	5.20439	6.21589	9.74128	9.26889	9.8786	10.5875	13.6176	11.5341	13.5846	14.2139	13.698	3.77508	3.70574	5.19125	3.25881	3.89326	4.40102	3.24826	4.21901	5.4028
Achn359721	52.2587	52.7112	52.6291	32.0748	27.3561	31.8349	19.2982	13.5643	31.4563	26.4947	16.2817	16.7468	33.7019	28.1683	27.0328	27.8674	14.1586	17.8624	9.21221	18.4161	20.9535	8.30107	7.54504	9.02527
Achn033951	14.9253	15.2286	10.9426	8.2996	5.38537	5.4823	7.74533	7.2141	6.57942	14.4172	23.7675	19.7017	10.7333	11.0374	10.0039	8.06672	10.5034	6.14826	6.99085	6.49448	7.76709	7.60974	11.6316	9.80708
Achn366141	11.4068	5.25848	27.1979	74.3838	55.9967	80.2987	133.973	65.3686	132.932	163.061	77.5714	109.03	18.1625	26.1039	17.8371	45.8073	30.7486	47.0246	32.5989	43.0184	50.5203	201.876	115.906	82.1849
Achn311661	7.80162	4.74669	5.23883	1.36348	0	0	0	0	0	0.599253	0	0.980193	25.0829	19.8324	25.3556	2.98041	2.17945	1.57508	0.857464	0.842247	1.45057	0	0	0.165236
Achn219921	10.2993	7.57261	9.60107	3.90891	4.27261	3.68486	2.61681	2.82699	2.46976	3.41927	4.55676	4.73141	7.3646	7.1354	6.55157	2.63938	3.72834	3.01136	1.94387	1.67071	1.89873	1.01239	0.891645	2.33382
Achn356801	65.6927	116.81	196.677	56.9357	89.5249	80.5425	23.2664	33.534	66.7718	112.967	36.3488	37.2422	22.3098	25.631	19.5679	36.0146	16.1908	6.12687	13.6744	3.1428	13.9169	0	0.240239	0.216891
Achn138421	54.2377	44.3904	28.6097	616.981	953.106	672.981	404.079	451.853	490.067	486.882	356.749	318.349	9.89557	11.9291	14.8088	84.6581	96.2876	94.5179	77.8166	62.615	87.5816	64.403	45.3296	38.6389
Achn164371	40.4224	50.4299	26.6467	260.569	610.935	800.421	1021.05	1172.35	794.196	482.773	555.833	621.294	24.8644	25.1686	18.2417	28.5538	31.5256	29.5252	94.2646	38.6293	31.2336	23.8147	33.662	37.7903
Achn362861	33.8286	31.7702	50.3768	25.9572	37.7758	33.4163	15.4627	17.6687	20.0135	26.9311	12.4372	18.4308	30.4644	41.1393	27.0874	27.2469	23.1541	25.0311	19.0055	13.6549	23.4376	16.1159	22.2028	22.7518
Achn003451	38.2552	35.8707	34.6971	22.1803	20.0631	20.0537	20.3147	21.6976	19.9393	29.9099	33.7385	32.6506	19.7165	19.1987	20.8612	10.6867	9.42337	10.4129	11.9922	13.3398	14.481	16.9738	18.6784	22.3703
Achn212041	10.5835	11.1356	25.4729	3.89694	9.92957	4.23402	0.71541	1.85428	2.34817	1.475	1.68745	1.26214	20.6212	14.4508	18.151	6.05941	6.49117	5.67456	2.56931	1.42799	2.07553	1.26399	2.14258	3.18166
Achn244191	0	0	0	0	0	0	0	0	0	0	0	0	0	0	0	0	0	0	0	0	0	0	0	0
Achn215011	0	0	0	0	0	0	0	0	0	0	0	0	0	0	0	0	0	0	0	0.057207	0	0	0	0
Achn088911	18.5322	14.1991	15.9279	16.5025	6.13197	4.9747	5.14661	7.07445	11.1459	4.09825	3.85898	4.28035	9.82428	11.1334	11.4327	3.93992	17.4587	23.0883	2.1469	6.17478	16.7092	2.24253	3.81936	4.12036
Achn052961	15.6828	14.1226	15.7281	7.5118	4.70812	8.88129	6.24444	6.45158	8.18458	16.2439	13.5201	11.4511	8.99735	9.02032	9.07463	1.89345	4.0043	4.61425	3.81711	3.84873	2.82493	2.43477	1.93304	4.84378
Achn047651	0	0	0	0	0	0	0	0	0	0	0	0	0	0	0	0	0	0	0	0	0	0	0	0
Achn154871	0	0	0	0.431655	0	0	0	0	0	0	1.14838	0.76834	0	0	0	0	0	0	0	0.077761	0.654588	0.850245	0.581615	0.364968
Achn040681	0	0	0	0	0	0	0	0	0	0	0	0	0	0	0	0	0	0	0	0	0	0	0	0
Achn087131	64.447	78.9465	74.4969	13.7175	3.87397	6.43333	12.6822	10.8973	8.43775	19.895	22.3126	20.4707	48.7219	44.9634	54.8063	7.98312	11.7835	14.7015	3.16902	4.20901	3.83869	3.41668	4.81778	9.04001
Achn210751	5.57069	5.74397	8.68411	0.642664	3.30378	2.51094	0	0.955118	0.697871	0	0	0	13.4717	9.13203	11.2014	4.14908	4.4596	2.73606	1.20665	0.335373	2.14725	0.148179	0.048264	0.919787
Achn285281	94.2274	97.6159	37.2496	38.5739	30.7208	60.3309	90.8779	85.6998	33.6263	40.3374	157.323	44.5203	17.4445	20.9543	18.1603	35.4021	35.3448	24.8432	26.5493	35.0855	33.7392	75.1324	65.7163	51.9261
Achn246761	48.1833	45.4946	41.1026	33.9694	25.9192	39.1976	57.5031	47.1486	48.4582	60.5925	73.898	60.5607	27.4901	22.5944	23.9598	12.0345	14.1083	15.188	20.0255	24.0773	22.89	19.0568	21.3886	24.2749
Achn018621	0	0	0	0	0	0	0	0	0	0	0	0	0	0	0	0	0	0	0	0	0	0	0	0
Achn293851	0	0	0	0	0	0	0	0	0	0	0	0	0	0	0	0	0	0	0	0	0	0	0	0
Achn093361	1.86941	2.01921	0.111974	0.256649	0	0	0	0	0.454415	0.222537	0.364552	0.585999	4.27063	6.2492	7.33482	15.5106	4.68978	3.62954	2.89989	6.88909	5.88389	7.21226	2.83613	2.83708
Achn321991	0	0	0	0	0	0	0	0	0	0	0	0	0.321748	1.14988	0.59496	0.463307	0.721403	0.268622	0.229628	0.330933	0	0.207417	0.26436	0.284236
Achn037091	47.0731	32.715	39.1757	39.9314	26.2544	34.6786	23.6743	20.2218	20.806	52.2997	48.2143	42.1703	73.6362	51.7842	48.6126	70.0281	59.1312	62.6673	29.5047	102.748	99.7977	41.4702	61.4592	64.6262
Achn040351	11.8581	9.84851	2.86616	11.0176	9.12	29.6744	8.02508	13.3389	13.7584	18.2005	33.5675	55.9548	19.6458	16.2835	12.9945	17.1502	17.1923	13.5418	15.0635	14.3281	21.6925	96.9849	59.065	46.1705
Achn126971	25.8264	26.7903	18.8619	22.3722	16.7194	16.6047	24.0115	20.6477	25.871	29.8233	35.3408	33.4098	23.0465	22.5763	21.4075	7.78351	8.84209	11.5739	12.3965	17.1962	11.3856	14.9647	15.4729	17.1117
Achn122291	0.418598	0	0	0	0	0	0	0	0	0	0	0	0	2.16262	0.687347	0	0	0.185791	0.719932	0	0.476327	0	0	0
Achn250571	9.73136	7.82948	16.0392	2.69271	5.30602	6.71032	6.35664	5.04587	7.11335	6.54045	3.63083	5.21484	15.5356	14.122	15.863	11.175	10.2415	8.97539	14.0533	25.303	18.691	18.656	12.1034	19.589
Achn289171	0	0	0	0	0	0	0	0	0	0	0	0	0	0	0	0	0	0	0	0	0	0.338909	0	0
Achn169631	0	0	0	0	0	0	0	0	0	0	0	0	0	0	0	0	0	0	0	0.079932	0	0	0	0.063749
Achn048161	0	0	0	0	0	0	0	0	0	0	0	0	2.82574	3.66959	2.79233	1.33909	1.00011	0.316748	0.406373	0.843021	0.659211	0	0	0.201438
Actinidia_chinensis_newGene_1666	0	0	0	0	0	0	0	0	0	0	0	0	4.2304	2.5256	0.954436	2.7303550000000003	1.59459	2.6027709999999997	3.4908680000000003	8.40699	4.77438	7.31494	4.49031	4.59104
Actinidia_chinensis_newGene_1665	0	0	0.053004	0.201872	0.063768	0	0	0	0	0.290452	0.506926	0	0.613752	0.80076	0.398477	0.426282	0.734125	0.535779	0.797789	0.434034	0.789973	0.539011	0.965213	1.13824
Actinidia_chinensis_newGene_1664	13.6045	15.5027	24.4579	4.80262	2.68838	4.12647	4.9525	5.64582	6.34735	9.43887	7.08198	6.83328	21.9904	18.9523	20.9794	5.2814	6.11875	5.9019	1.75337	1.97316	2.02697	2.59756	4.27672	4.53124
Actinidia_chinensis_newGene_1663	0	0	0	0	0	0	0	0	0	0	0	0	1.57076	2.29312	0	3.83442	0	1.72568	0	4.15655	2.85727	1.40402	0	0
Achn251221	7.04252	6.27942	8.16758	5.38661	3.0186	3.63229	8.07192	5.21834	5.26354	10.0655	8.60739	11.5159	6.72498	6.3653	6.97716	1.89319	2.57996	1.83483	5.91663	6.22126	5.93614	17.8059	13.3913	20.6371
Actinidia_chinensis_newGene_1661	0	0	0	0	0	0	0	0	0	0	0	0	0.379849	0.345015	0.351809	0.089925	0.249566	0.240809	0.504691	0.096829	0.430617	0.122603	0.295865	0.687587
Actinidia_chinensis_newGene_1660	0.213649	0.326202	0.086272	0.586467	0.527204	0.342424	0.224254	0.471318	0.447275	0.330443	0.289118	0.218774	0.707085	0.826678	0.673702	1.3485	1.25964	1.1281	2.50461	2.70872	3.23306	2.07605	1.81778	1.78295
Achn066831	8.68705	18.3603	11.4758	1.89847	0.053846	0.458262	0.347033	0	1.19452	0	2.2613	0.341856	15.3599	10.5462	11.5861	2.5926	2.87545	2.66177	0.481972	0.386289	1.51657	0.163699	0	0
Actinidia_chinensis_newGene_1669	0	0	0	0	0	0	0.050143	0	0	0	0	0	32.3224	30.4118	29.7009	22.8447	17.4756	23.0948	9.70436	10.0644	12.3748	3.5825	5.66156	6.39895
Actinidia_chinensis_newGene_1668	0	0	0	0	0	0	0	0	0	0	0	0	0	0	0	0	0	0	0	0	0	0	0	0.309581
Achn164951	9.18724	8.21326	5.6662	4.97424	3.18961	9.89593	6.20585	17.2981	6.93441	10.3965	5.1767	4.394	6.4689	5.06661	1.47584	2.39786	2.47968	2.05525	1.08705	2.96695	1.40959	3.15945	2.83226	5.90293
Achn007221	8.76452	8.8027	11.7263	4.62215	3.08326	4.71825	3.01551	3.00011	1.81011	5.76165	5.14283	5.22326	8.12165	6.44968	6.86718	3.00568	3.56354	4.18601	2.23602	1.50973	3.01237	2.18948	2.61095	3.27677
Achn041441	3.64058	3.61164	5.26897	18.5176	12.9216	11.5586	3.80635	6.16559	2.40144	2.1808	4.37375	2.42372	3.43407	4.85132	4.69351	15.2837	11.6976	6.19136	10.3003	10.8572	19.5523	6.73271	1.92548	5.56412
Achn011901	0	0.512363	0.51909	0.070905	0.096679	0.541612	0.105025	0.650187	0.05591	0	0.250719	0.210856	0	0.267252	0.216535	0.115666	0.124872	0.025912	0.110591	0	0.027706	1.03007	0.880994	0.436254
Achn353541	2.63477	1.76727	1.13956	0.297551	0.022633	0	0.025423	0.06766	0.270145	0.855774	1.16848	0.275724	1.72936	1.39217	1.50302	0.197094	0.390503	0.191065	3.04149	2.4291	2.30075	3.81209	3.81726	2.94014
Achn299321	0	0	0	0	0	0	0	0	0	0	0	0	0	0	0	0	0	0	0	0	0	0	0	0
Achn291131	2.73455	3.27891	3.38513	3.30983	0.676382	1.50091	2.41836	1.68663	2.19141	3.50464	3.59936	4.32023	5.95273	5.09856	6.26805	3.14069	4.25319	3.24062	4.11639	4.02792	4.09353	8.11343	7.84855	9.77356
Achn154251	0	0	0	0.405666	0.64826	1.13772	2.19297	4.23475	1.83233	0.566181	0	1.12256	0	0	0	0	0.091723	0	1.05134	6.4649	4.0561	29.3396	3.44533	3.09123
Achn310131	57.2814	62.6649	44.8385	18.6676	10.7857	10.9909	19.8353	14.1328	10.2586	17.0311	30.9839	21.6661	23.693	23.1884	26.8504	9.88282	11.4615	6.28956	4.80795	11.2528	9.08	5.92699	5.49439	7.61837
Achn052341	0.59959	0.992628	0.941645	3.98222	1.89653	1.49856	1.19434	1.5883	1.13136	3.06604	1.78457	1.82307	6.02467	4.33413	2.9125	6.29428	6.1908	7.19025	5.05112	6.71416	4.5063	2.54375	5.25091	7.51302
Achn327691	9.30469	10.8994	22.0084	14.3151	21.2608	13.6592	9.4886	11.5118	9.53825	6.817	6.5699	5.23808	16.1397	24.1416	23.0902	23.4027	21.7281	23.6637	24.3253	21.2166	21.3293	13.2438	8.96956	17.0673
Achn388171	17.2064	19.1223	19.6365	4.27163	6.39553	6.64589	7.20975	3.29976	2.82333	3.773	2.79359	2.57653	12.4255	14.4375	14.5131	8.64747	9.19686	8.47304	7.92528	11.2477	8.18182	7.54962	2.59986	3.91077
Achn384651	3.58769	3.30706	5.81449	0.652542	0.290262	0.801564	0.930026	1.27411	1.46183	1.08569	0.858928	0.418117	4.44939	3.52963	3.11754	0.9717	1.07661	1.249	0.520346	0.451809	0.556904	0.643172	0.119202	0.826847
Achn213311	89.6697	104.243	118.979	166.648	174.668	119.49	965.02	407.139	997.875	404.492	258.388	623.669	125.274	125.619	119.468	48.1269	76.5449	60.8122	40.1914	19.3461	28.7938	9.89157	38.4981	8.87195
Achn165021	12.3457	14.1114	11.4422	5.93539	5.03943	5.22886	7.93707	11.5864	6.06048	12.6197	14.7523	11.1474	5.9234	6.65504	5.55798	4.26556	4.11441	5.28439	6.49441	7.54323	5.39607	7.48516	4.75066	6.05873
Actinidia_chinensis_newGene_4059	1.38274	0.9184699999999999	0.451185	376.373	629.265	531.9601289999999	286.266	415.664	330.58	149.02180099999998	259.787	181.39875500000002	3.81164	6.38161	3.55207	486.672	523.992	425.126	439.809	662.886	276.8	299.50001299999997	237.07	365.645
Actinidia_chinensis_newGene_4058	0.204593	0.362494	0	0.121184	0.209933	0.118796	0.265058	0	0.058406	0.039887	0.211115	0.175629	3.76823	3.50536	5.6511819999999995	3.12161	2.4567920000000005	4.386625999999999	2.84345	2.6943	1.18003	0.413328	0.273301	1.14729
Actinidia_chinensis_newGene_4057	0.431404	0.232785	0.33293	0.350783	0.319905	2.74645	0	0.092106	0.207513	0.822044	0.520317	0.997783	0.72276	0.294834	0.386691	0.501486	0.640807	0.593011	0.204604	0.170747	0.088381	0	0.050882	0.049347
Actinidia_chinensis_newGene_4055	1.01286	0	0	1.21839	0.505068	3.61627	1.5122680000000002	3.53985	0.983109	3.5455	5.21699	0.598236	1.40956	1.22548	0.16586	0	0.117758	0	0	0	0	0	0	0
Actinidia_chinensis_newGene_4052	4.38823	4.7553	4.95019	0.820289	0.349854	0.699187	0.997607	1.60566	1.61425	3.16084	2.49986	1.75054	2.63104	0.696595	1.1036	0.064614	0.193209	0.083024	1.09477	0.283852	0.269243	0.748478	0.138596	0.986579
Actinidia_chinensis_newGene_4051	18.6589	15.0602	11.3849	12.546	7.227447999999999	9.69677	16.3246	18.5152	15.9623	20.204389999999997	25.393	21.028259999999996	15.5774	12.903044999999999	13.030418999999998	3.9441589999999995	9.71333	6.438276999999999	10.7465	8.06798	4.93846	4.6052740000000005	4.778770999999999	6.8054429999999995
Achn385521	0	0	0	0	0	0	0	0	0	0	0	0	0	0	0	0	0	0	0	0	0	0	0	0
Achn020111	0	0	0	0.015823	0	0	0	0	0.103586	0	0	0.056271	0	0	0	0	0	0	0	0	0	0	0	0
Achn358091	10.9322	12.5716	12.7984	4.24204	5.08411	6.38697	8.4197	2.42847	6.63839	5.5901	2.73023	1.17322	103.207	101.347	144.557	85.4338	94.0198	91.3365	63.7685	35.4967	78.68	36.729	52.0662	51.141
Achn229431	11.3508	11.8826	11.7304	9.58362	8.37468	10.2041	13.1172	10.7414	11.447	11.5771	10.3086	12.3834	9.89004	9.28181	9.08221	6.00078	7.74952	8.64458	8.31617	7.43042	6.78971	2.07966	1.4699	3.9609
Achn146601	0.179224	0.46461	0.082187	0	0	0	0	0	0	0	0	0	0.756031	0.440405	0.067659	0.096465	0.361575	0.049903	0	0.405025	0	0	0	0
Achn137701	20.636	25.9549	31.282	21.0025	14.6593	14.2522	16.6332	19.4707	12.1236	14.0891	20.3963	17.8031	15.9791	11.9427	12.0229	8.10873	11.4124	10.5205	11.2449	11.0018	7.20276	4.37955	3.93776	6.49008
Achn093981	7.98853	2.13466	2.87713	0.285562	0.977274	1.57591	2.21011	0.552356	3.01959	0.588827	1.24112	1.67596	4.16542	4.98354	5.0123	0.694448	1.11913	2.16713	0	0.211731	0.307173	0.846043	0.047997	1.20894
Achn348771	29.4599	14.0863	15.3599	3.51064	1.07472	5.3029	0.513376	0.658249	5.68585	2.1131	1.83014	3.54768	30.7049	31.1273	20.4967	4.78087	4.34335	4.34049	12.8782	4.65432	11.6552	3.51893	9.11392	5.63486
Achn220711	6.15892	6.37863	1.6821	1.74048	2.24775	1.35958	0.423881	0.557425	0.575491	0.151433	0.738871	0	16.9261	13.3104	12.554	8.67795	9.62606	11.805	4.64872	3.46047	4.26749	3.45014	5.47822	2.89474
Achn039941	4.69162	4.40958	4.3267	6.27199	5.72277	6.80426	6.92464	4.67483	9.19163	4.27045	5.89919	3.66646	45.3413	44.5251	42.0018	44.0965	39.8295	42.1527	32.1266	30.4172	34.9121	27.2135	35.7771	52.7966
Achn211801	0	0	0	0	0	0	0	0	0	0	0	0	0.568085	0.701207	1.7497	0.924625	0.51784	0.956247	0	0.146051	0.223843	0	0.676674	0.318378
Achn299491	0	0	0	0	0	0	0	0	0	0	0.181668	0	0	2.87481	0	6.39966	1.96215	1.57002	7.91895	1.40126	4.43796	4.3205	3.5997	0.210384
Achn214831	4.01821	8.62399	2.08384	0.637321	0.48921	0.109416	0	0	0	0	0	0	3.43938	2.83684	3.50013	0.919092	0.067108	0.448616	0.021529	0	0	0.150769	0	0.17163
Achn362131	0	0	0	0	0	0	0	0	0	0	0	0	0	0	0	0	0	0	0	0	0	0	0	0
Achn088001	19.8666	33.28	19.9876	6.87126	6.18003	11.3164	9.8579	5.91655	10.3164	16.1532	21.8275	20.1809	13.2668	14.7	18.1795	16.1864	24.0786	21.8535	9.78416	8.51132	7.59316	19.8256	35.2977	9.73268
Achn014991	42.5537	48.918	58.2785	21.2425	23.9017	38.493	45.6698	14.9818	33.5025	28.023	34.9286	24.6429	53.8644	59.1217	55.9065	21.7467	15.2745	18.9604	15.4137	16.0834	19.1077	7.24316	13.2972	12.5703
Achn095201	77.0806	79.5662	75.8891	47.1358	27.9351	29.0219	55.6285	53.4322	48.9581	66.4691	100.038	84.2983	46.2381	47.0467	43.905	18.1626	23.3438	24.6237	16.4023	15.3353	15.5662	23.8159	33.0355	28.9272
Achn228521	0	0	0	0	0	0	0	0	0	0	0	0	0.292696	0	0	0	0	0	0.317077	0	0	0	0	0
Achn368891	0	0	0	0	0	0	0	0	0	0	0	0	0	0	0	0	0	0	0	0	0	0	0	0
Actinidia_chinensis_newGene_889	0	0	0.689161	0	0	0	0	0	0	0	0	0	0.524333	0.905268	0.604291	0	0.173465	0.329236	0.15914	0	0	0	0	0.247653
Actinidia_chinensis_newGene_888	0	0.501966	0.690663	0	0	0	0	0	0	0	0	0	1.9970279999999998	2.1027199999999997	2.7967	0.435161	0.28967200000000004	0.42342599999999997	0.310222	0.037173	0	0	0	0
Actinidia_chinensis_newGene_7629	0	0	0	0	0	0	0	0	0	0	0	0	2.77501	9.87904	3.88986	6.5201519999999995	2.44448	4.65133	3.27412	2.5852820000000003	1.72095	1.95908	3.14404	4.25202
Actinidia_chinensis_newGene_7628	3.46085	1.35413	1.57056	60.8101	111.166	41.463193000000004	12.9289	40.017	25.247366999999997	4.626015000000001	12.7494	8.6986	4.05466	3.3109699999999997	3.61048	68.24509900000001	78.8498	112.05	38.3357	50.2018	42.0638	15.4243	7.85496	11.6502
Actinidia_chinensis_newGene_883	0	0	0	0	0	0	0	0	0	0	0	0	0	0	0	0	0.046994	0.1342	0	0.058522	0	0.609255	0.22299	0.684979
Achn248991	10.6925	10.6757	10.4975	8.63511	5.48444	5.86509	7.8295	8.79789	10.5819	13.7437	12.8936	15.131	14.5709	10.2629	15.1192	7.55029	7.18627	7.12838	10.4976	10.7975	11.0944	9.2323	11.5416	12.0193
Actinidia_chinensis_newGene_881	0	0	0	0	0	0	0	0	0	0	0	0	0.62181	0.298393	0.214255	0	0	0	0	0	0.195331	0.896622	0	0.162816
Actinidia_chinensis_newGene_880	0	0	0	0	0	0	0	0	0	0	0	0	1.93237	0.8525849999999999	2.36378	2.30635	4.27022	1.8492110000000002	8.81821	25.138	16.821305000000002	4.22152	3.55635	5.18754
Actinidia_chinensis_newGene_7621	0	0	0	0	0	0	0	0	0	0	0	0	0	0	0	0	0	0	0	0	0	0.863402	0	0.232383
Actinidia_chinensis_newGene_886	0	0	0	0	0	0	0	0	0	0	0	0	1.09238	3.17913	2.62625	4.41843	5.4008460000000005	2.8965	4.16485	3.15723	3.0885930000000004	1.41151	1.2739610000000001	2.73358
Achn046211	1.24845	0	0	0	0	0	0	0	0	0	0	0	0	0	0	2.57523	0.88124	0	1.47744	0	2.14847	2.38299	2.11227	2.80112
Actinidia_chinensis_newGene_7622	0	0	0	0	0	0	0	0	0	0	0	0	0	0	0.230245	0.399036	0	0	0.30443	0	0	0	0	0
Achn150401	41.9426	28.4789	19.7563	4.58688	1.69342	2.91348	1.68344	1.46697	1.26689	5.2995	3.08042	2.47091	2.76063	3.22345	3.19105	1.61565	2.05702	2.84977	0.997591	1.27733	1.06106	1.53293	2.75231	3.54664
Achn358541	17.6716	15.2522	14.9159	7.19746	8.7255	9.58492	8.28793	9.45261	5.585	7.549	10.5419	7.70739	14.7443	14.5458	13.3118	9.9915	9.6203	7.67764	4.82248	8.3247	4.9592	6.28806	7.77196	10.1429
Achn257101	0	0	0	0	0	0	0	0	0	0	0	0	0	0	0	0	0	0	0	0	0	0	0	0
Achn053761	1.89811	3.57264	0.572152	0.907186	1.01365	0.475875	0.106115	0.233734	0.035587	0	0	0	8.29218	4.36099	2.27321	0.766162	1.16964	0.825657	0.169251	0.135146	0.306389	0	0.061754	0.200942
Achn041971	3.32706	1.71978	1.50051	2	0.986157	0	0	1.2488	2.04834	1.46811	1.47703	1.37581	0.850263	2.90723	1.39416	1.38284	0.477587	0.667485	1.60738	1.62738	3.43459	0.74422	1.62326	1.31442
Achn328161	0	0	0	0	0	0	0	0	0	0	0	0	0	0	0	0	0	0	0	0	0	0	0	0
Achn006171	0	0	0	0	1.4693	1.48619	1.53094	3.56001	0.467313	0	1.85968	1.32101	0.245072	1.5026	0	1.58036	0	0	18.3479	24.4076	13.792	10.8252	10.6775	7.7704
Achn217561	15.6818	18.0164	16.0266	9.57041	5.22858	4.43314	7.65555	7.5263	6.33499	15.5312	8.27087	6.59826	9.15658	7.89885	6.70425	5.2423	3.8881	4.17164	4.36163	4.65219	2.86454	4.06403	2.73905	5.85512
Achn291791	2.486	3.3333	2.63403	0	0.554862	0.606469	0.312884	0.498507	0	0.304639	0.279626	0.553724	9.50799	5.79509	12.955	3.74656	2.20284	1.44885	2.3281	5.88	3.20241	42.3879	3.48507	10.8212
Achn057441	0	0	0	0	0	0	0	0	0	0	0	0	0	0	0	0	0	0	0	0	0	0	0	0
Achn090181	13.6716	17.8103	12.9223	2.40632	1.72357	2.02938	5.75113	3.36049	3.984	3.76727	3.15044	2.89528	10.4029	10.1003	9.1024	1.70706	1.47054	1.99635	0.614622	0.789908	0.814264	0.631335	0.656561	0.326298
Achn157751	7.8307	6.07967	4.87362	1.06648	0.34906	0.342735	0.962038	1.51194	0.698167	2.42128	1.44739	2.28281	4.20124	2.47091	2.08851	0.403187	0.579032	0.711766	0.609539	0.944086	0.335497	0.508979	0.143808	1.29815
Achn352631	0	0	0	0	0	0	0	0	0	0	0	0.247713	0	0	0.015236	0.065338	0	0.017329	0.10956	0.007475	0	0	0.03866	0
Achn316471	0	0	0	0	0	0	0	0	0	0	0	0	0	0	0.042719	0	0	0	0	0	0	0	0	0
Achn122251	8.90473	7.94539	8.36268	8.35923	3.28631	7.33685	7.29036	7.91917	7.60201	7.01041	9.82535	7.6368	15.249	14.7716	21.7824	8.81365	8.80113	9.95378	7.85333	10.3032	9.34986	9.15705	12.586	12.6701
Achn192211	0	0.331372	0	0	0	0	0.147372	0	0	0	0	0	0.798259	1.56063	1.52144	0.214407	0.766949	0.486099	1.57197	1.14049	1.67951	0.80295	0.583989	1.61868
Achn292441	0	0	0	0	0	0	0	0	0	0	0	0	0	0	0	0	0	0	0	0	0	0	0	0
Achn197651	5.44895	3.66256	5.56741	2.18336	1.22061	2.47879	2.0826	2.20682	0.836801	3.87274	3.80904	3.89302	1.98296	1.63339	3.35432	2.41529	2.2264	1.36534	2.10705	0.406534	2.93869	0.185347	0.98335	1.32334
Achn199531	0	0	7.21865	0	0	0	0	0	0	0	0	0	0	0	0	0	0	0	0	0	0	0	0	0
Actinidia_chinensis_newGene_6978	0.256509	0.411362	0.6001500000000001	0.056125999999999995	0.561049	0.337757	0.284213	0.464051	0.22728500000000001	0.148427	0	0	3.9767589999999995	7.06086	6.8014	4.13614	5.1095	5.32093	5.85232	5.10773	8.28262	2.79129	1.6549	2.8303309999999997
Actinidia_chinensis_newGene_228	0	0	0	0	0	0	0	0	0	0	0	0	0	0	0	0	0	0	0	0	0	3.1197	1.27153	0.656596
Actinidia_chinensis_newGene_227	4.42582	4.26308	4.71624	4.27634	2.09592	3.9861359999999997	5.03227	4.84031	6.306019999999999	8.54392	9.19666	7.84436	2.24702	2.5334869999999996	3.18623	1.13455	1.25197	1.4014769999999999	2.48599	3.8384069999999997	2.11202	4.223522999999999	7.08321	7.11171
Actinidia_chinensis_newGene_226	135.69	136.25	153.824	70.0348	65.0139	72.2506	39.8664	32.1156	38.016938999999994	33.7198	35.8756	27.675936999999998	256.107	223.83281800000003	240.023	218.163	243.73035000000002	209.671	187.314	116.888	212.28	58.8684	94.57149299999999	127.845
Actinidia_chinensis_newGene_6974	3.0299430000000003	3.52168	2.49333	0.245418	0.248331	0.7085440000000001	0.473635	0	0.27349	0.6877260000000001	0	0.506184	2.08097	3.94089	3.9551149999999997	1.93649	2.19935	1.3097910000000001	1.10388	0.536367	0.964891	1.34255	0.562032	2.4098539999999997
Actinidia_chinensis_newGene_6975	0	0	0	0	0	0	0	0	0	0	0	0	1.92294	4.70594	5.12842	0.988862	3.39361	2.0481	7.02346	8.65579	6.08449	2.78845	3.83259	3.87534
Actinidia_chinensis_newGene_6972	5.33652	3.44291	4.95579	0.827754	0.665582	0.456129	0	0.397573	0.373898	1.09951	2.37723	0.495026	7.18044	5.35824	5.44415	0.38389	1.13725	0.714239	0.239587	0.658706	0.834291	0.677132	0.235949	0.380034
Actinidia_chinensis_newGene_6973	0	0	0	0	0	0	0	0	0	0	0	0	0	0	0	0	0	0	0	0.227498	0	0	0	0
Actinidia_chinensis_newGene_221	0	0	0.232209	0.26257	0.048654	0	0.104649	0	0.14183	0.215564	0.046653	0	0.315926	0.179333	0.395398	0.218383	0.237249	0.22282	0.235179	0	0	0.127306	0.074743	0.372409
Actinidia_chinensis_newGene_6971	0	0	0	0	0	0	0	0	0	0	0	0	0	0.167355	0.239447	0	0.276034	0.609246	2.28495	0.120027	0.146079	1.32936	0.9419169999999999	0.756318
Achn027461	14.9555	16.7378	27.2731	1068.78	744.06	752.712	170.321	158.029	164.971	5.02105	3.6294	7.18526	7.35838	4.95541	3.5357	691.818	344.101	444.808	369.605	151.14	760.37	95.1284	52.4746	116.037
Achn390441	0.72761	0	0.30203	0.184883	0	0	0	0.330471	0.217339	1.36493	0	0	1.16664	0.606949	0.789928	0.703171	0	0	0.279357	0	0.624296	0.249789	0	0
Achn228381	4.4218	1.91281	1.9043	3.73196	11.1142	12.7713	5.21869	10.4182	11.6098	4.51704	8.28164	6.77971	5.11803	5.64006	3.78681	36.4802	19.3302	17.5659	28.9927	65.583	40.8785	136.559	100.452	72.7328
Achn147551	5.29899	6.33214	8.46003	1.63156	2.54455	1.62745	0.428787	0.379545	0.168882	0.61354	0.406252	0.403782	12.2102	7.56834	9.27519	2.43899	3.15474	2.34581	0.976286	1.26854	0.82683	0.497385	0.383732	0.541041
Achn291861	1.87355	1.99233	2.21781	1.87269	2.48482	0.952512	0.904203	1.33324	0.79059	1.48716	1.34783	1.56041	0.628614	0.595836	0.964418	0.212824	0.292998	1.40813	0.827444	0.286963	0.69962	0.386001	0.038162	0.331149
Achn067041	0	0	0	0	0	0	0	0	0	0	0	0	0	0	0	0	0	0	0	0	0	0	0	0.615761
Achn349421	0	4.00125	0	1.60161	0.797259	0.480952	1.52911	0.473169	0	0	1.29752	2.04134	2.86349	1.65057	0.940828	0.988267	0.818623	1.71841	10.2605	14.5213	9.97123	21.2489	16.8316	7.76693
Achn042441	0.641945	0.881366	0.220735	0.37737	0	0.114251	0.569977	0.538358	0.428397	0.445265	0	0.161606	7.40901	11.0729	19.2793	7.54442	12.6313	8.74652	7.1058	10.7	9.43633	7.89081	8.34364	7.30363
Achn197591	0	0	0	0	0	0	0	0	0	0	0	0	0	0	0	0	0	0	0	0	0	0.225433	0	0.62363
Actinidia_chinensis_newGene_7088	0	0	0	0	0	0	0	0	0	0	0	0	0.315023	1.30616	0.835104	0.646593	0.176665	0.565805	0	0.33827300000000005	0.353726	0	0.6772880000000001	1.04155
Achn110971	10.188	6.12706	7.05943	12.2132	16.9918	13.1108	4.14043	8.26716	5.03175	8.27437	14.3248	9.36167	2.31736	3.38133	3.33262	7.5653	8.0588	6.03737	8.10243	9.97514	11.4228	10.2771	4.06935	9.39706
Actinidia_chinensis_newGene_7081	0	0	0	0	0	0	0	0	0	0	0	0	0.15916	0.227626	0.494836	0.249126	0	0.213115	0.213737	0.84363	0.322605	0	0	0
Achn351601	5.51326	4.47887	1.84944	0	0.254576	1.24385	0	0.255089	0	0	0.307668	0.112778	14.5264	10.7561	8.94053	2.82113	4.02256	2.58083	0.325891	0.015291	0.392768	0.080776	0	0.194133
Actinidia_chinensis_newGene_7083	6.1491	5.99422	5.80167	2.8671	6.29331	2.00368	4.28111	2.86966	2.36392	5.65092	5.50091	8.57819	3.9037	4.15181	5.11109	2.80493	9.5613	6.74831	5.46645	6.35562	4.45155	6.66263	4.62114	6.85474
Actinidia_chinensis_newGene_7085	0	0	0	0	0	0	0	0	0	0	0	0.880734	0	0	0.26996	0	0	0	0	0	0	0	0	0
Actinidia_chinensis_newGene_7084	15.6284	19.034411000000002	9.725812000000001	14.134863999999999	7.087673000000001	9.44563	7.036646999999999	9.38373	6.580869999999999	9.11034	16.8681	10.462	15.6499	15.4768	22.891689999999997	8.609891000000001	15.847221000000003	10.5595	7.7766709999999994	7.1548869999999996	8.1227	12.9998	14.428662000000001	6.453618000000001
Actinidia_chinensis_newGene_7087	0	0	0	0	0	0	0	0	0	0	0	0	0.885406	0.557539	0.501311	0	0.061433	0	0	0	0.204127	0.143311	0	0
Actinidia_chinensis_newGene_7086	8.34147	9.74452	10.2959	1.93723	0.6889700000000001	1.6321430000000001	2.06027	2.22238	2.38652	4.12584	4.61993	5.46376	13.509028000000002	11.1436	15.4108	1.34822	3.16922	2.9638420000000005	3.1713949999999995	1.5494780000000001	1.8167389999999999	1.7877680000000002	2.2895	1.50964
Achn243661	0	0	0	0	0	0	0	0	0	0	0	0	0	0	0	0	0	0	0	0	0	0	0	0
Achn350771	0	0	1.31005	9.56937	21.3277	12.9445	2.91656	3.65721	5.69202	6.42831	5.15771	3.97108	1.6906	2.64663	1.5556	14.7657	19.6136	14.7707	8.33712	14.2536	8.77244	7.03028	5.35114	12.6729
Achn033731	0	0	0	0	0	0	0	0	0	0	0	0	0	0	0	0	0	0	0	0	0	0	0	0
Achn089901	0	0.306775	0	0	0	0	0	0	0	0	0	0	0	0.124652	0	0	0	0	0.435617	0	0	0	0	0
Achn386241	46.4308	45.3809	36.4661	7.71345	5.99774	8.065	4.03407	7.38172	6.32155	18.667	19.5963	15.5025	41.8265	27.381	29.9682	10.8164	22.2848	27.6848	10.7684	13.6151	7.57068	10.9392	6.30834	14.4961
Achn279601	30.8438	38.4323	50.658	22.6817	23.5618	18.1697	8.05694	10.1921	9.81607	8.75228	10.0491	9.86767	43.0264	61.0585	55.191	79.1393	93.0321	98.7092	96.1334	105.114	118.907	91.5168	68.0792	57.7415
Achn050231	0	0	0	0	0	0	0	0	0	0	0	0	0.177447	0.388391	0	0	0	0	0	0	0	0	0	0
Achn080141	61.9525	62.1463	136.994	36.6086	55.2566	41.183	24.7409	21.8316	29.3736	31.2206	25.2241	29.6057	95.4253	102.694	100.001	65.4765	61.0467	54.8864	89.4019	100.49	123.337	61.8798	49.1764	66.7283
Achn095971	0	0	0	0	0	0	0	0	0	0	0	0	1.57923	0.126827	0.109622	0.327207	0	0	0.494868	0.859117	0.328132	0.466725	1.2389	1.35352
Achn212861	11.1383	6.21808	6.34222	2.50905	0.140533	0.471596	0.700527	0.073338	0.282111	1.75495	0	1.8112	7.68684	3.75094	2.38337	0.481305	0.368969	0.343969	0.65914	0.191376	0.882959	0.72917	0.279458	0.86635
Achn059511	24.8529	25.3411	22.7648	12.262	8.77465	10.6311	17.8747	16.0555	23.6473	25.1733	25.6577	22.3019	12.1487	16.1756	19.0905	12.23	12.0318	15.8721	9.953	12.2359	8.94121	20.545	17.5603	17.2651
Achn210031	15.3533	10.5469	10.7956	2.56265	1.08832	0.886752	3.60873	3.86314	3.04216	6.17847	5.82509	5.55434	3.70376	4.8629	5.5117	7.3102	5.09563	2.94988	3.13375	4.2048	4.4312	5.46881	5.43461	6.97921
Achn015711	0	0	0	0	0	0	0	0	0	0	0	0	0	0	0	0	0	0	0	0	0	0	0	0
Achn379401	34.9439	34.1358	64.1932	35.1425	27.1088	28.2315	38.8366	43.0684	60.3121	50.3093	45.4495	54.9319	52.1468	61.9392	64.239	61.6144	60.4111	60.3551	79.2126	46.1338	62.8139	40.2763	36.5448	42.9164
Achn342761	16.1185	20.8328	36.3523	4.61729	1.91934	2.72223	21.2396	19.2399	22.0593	28.373	12.4018	17.1824	5.89975	7.75155	7.05933	3.71632	1.61501	0.757826	2.50174	8.81309	2.48721	2.03891	4.01195	4.3068
Achn069031	0	0	0	0	0	0	0	0	0	0	0	0	0.421325	0	0	0	0	0	0	0	0	0	0	0
Achn054931	38.3789	31.9392	23.6211	11.7539	16.6854	20.8263	9.27972	15.2268	11.164	11.3352	17.0908	9.81206	22.9659	13.041	23.3819	11.4455	6.27771	16.1712	11.9302	9.13594	10.8549	6.07035	10.277	12.6766
Achn191741	7.92	6.31126	8.56122	8.38225	2.44386	5.61213	5.1626	2.81744	6.3732	8.48034	9.1781	9.5302	6.35689	5.1765	6.244	8.0927	8.31704	6.49179	13.0146	13.5058	9.84518	10.2263	11.1308	10.6058
Achn366931	0	0	0	0	0	0	0	0	0	0	0	0	0	0	0	0	0	0	0	0	0	0	0	0
Achn156801	0.197702	0.124602	0.520606	0.293715	0.249566	0	0.118694	0	0	0.272528	0.47633	0.699611	0.651008	0.924431	1.59522	0.604006	0.24226	0.664482	0.721142	0.704366	0.777902	0.729428	0.642131	1.74775
Achn051721	0.138057	0.387847	0.415304	0	0.452755	0	0.328603	0	1.02461	0	0	0.842796	39.013	31.5705	29.6866	33.4602	33.9134	33.3772	29.8037	36.3526	26.5672	52.3998	36.5867	43.1838
Achn306751	0.127602	0	0	0	0	0	0	0	0	0.104016	0	0	4.42993	10.2874	0.318097	4.53073	5.49712	10.0127	5.91417	5.57524	3.85863	0	0	5.95228
Achn080351	20.5171	10.1024	29.4934	4.95707	1.33735	2.35406	0.27655	1.52512	1.43138	2.83837	1.12947	2.17501	36.2792	35.3571	32.7938	8.93315	13.2778	14.9436	6.03999	10.4304	6.16573	19.2259	13.08	20.0802
Achn188691	0.638028	0	1.23145	1.85005	0.774502	0.558376	3.16432	3.54326	2.21511	0.31728	4.19465	4.18607	4.69237	2.05827	4.22064	0.574493	4.71504	2.55361	8.2714	4.34274	3.21563	1.00141	2.51676	2.28087
Achn096291	0.228596	0.080482	0	0	0	0	0	0	0	0	0	0	0	0	0.047742	0	0	0	0	0.281367	0.063729	0	0	0
Achn266201	0	0	0	0	0	0.179133	0	0	0	0	0	0	0	0	0	0	0	0	0	0	0	0	0	0
Achn377531	9.38714	17.4953	26.3705	4.20124	4.18543	1.73519	2.84565	1.01463	2.28841	1.28011	1.15629	0.158796	18.6021	20.2602	19.2993	5.94675	9.48222	10.255	2.49754	2.11054	3.12402	0.233263	0.229447	0.575339
Achn307081	8.33527	7.50019	9.63684	10.0131	12.3008	17.4222	8.38731	8.60081	8.31151	6.34308	4.56284	3.69148	32.5818	34.2353	30.5092	32.3701	28.1459	25.7604	33.3495	24.3707	39.2719	14.4703	12.4782	18.377
Achn161311	0	0	0	0	0	0	0	0	0	0	0	0	0	0	0	0	0	0	0	0	0	0	0	0
Achn219961	11.599	9.31459	10.3513	2.55676	2.03055	2.4485	2.84623	4.1369	2.45581	7.97941	6.53717	6.87259	7.85507	8.97435	7.23843	1.71063	2.74558	3.85755	2.30424	2.20662	1.58609	4.02262	3.373	2.78961
Achn338401	88.258	73.0418	51.5625	22.5594	13.5406	13.5046	6.8109	6.55493	13.4783	22.0309	17.9819	11.0046	60.1651	38.4239	32.1954	9.80937	9.59031	9.04782	2.01404	2.4429	3.96854	3.68744	3.04438	3.92884
Achn356841	0	0	0	0	0.182385	0.156054	0	0	0	0	0	0	0.756638	0	0.211843	0	0	0.079376	0	0	0	0	0	0
Achn193671	5.57619	8.73082	8.30325	4.08231	0.797209	1.45349	3.50736	2.36279	2.37392	8.50659	3.02276	6.82204	6.41584	8.57495	6.8943	0.499181	2.18748	1.7254	2.27221	2.39122	1.55651	3.10019	2.1711	2.22316
Achn117311	0.288143	0.59651	0.25484	0	0	0.195327	0	0	0.931939	0.186824	0	0.934692	1.14131	1.89197	1.10685	0.78799	0.628656	0.576907	0.414348	0.278209	0.357524	0	0.160504	0.265688
Achn249221	0	0	0	0	0	0	0	0	0	0	0	0	0	0	0	0	0	0	0	0	0	0	0	0
Achn272181	8.13818	6.16015	4.69424	0.457272	0	0.300759	0.146148	0.690753	0.221001	0.300986	0.382852	0.199125	11.7184	10.8339	14.8532	0.97993	1.85634	1.82178	1.06523	1.4533	1.32434	0.257762	1.06325	1.13196
Achn066791	20.9636	21.8815	18.6342	15.8781	12.125	17.7828	15.4179	13.2305	18.7263	17.114	18.2109	20.3166	20.5754	21.078	14.4743	13.3344	17.9897	14.7082	10.5237	8.99319	10.4263	4.78668	5.91636	8.60747
Achn017411	5.30633	6.37601	2.74806	3.2258	3.65859	2.58258	6.21456	4.45162	4.841	3.66113	10.2921	6.28866	3.01135	4.89341	6.0467	6.84666	5.43201	6.74368	6.61036	8.1854	7.56698	7.11488	10.3706	5.81668
Achn010291	0.784554	0.57933	0.275055	0	0	0.08478	0.419481	0	0.131877	0	0.235813	0.330775	0	0	0	0	0	0	0	0	0	0	0	0
Achn191291	221.533	212.429	300.53	186.491	158.542	189.701	140.613	115.985	149.861	79.9214	94.9749	114.652	153.516	189.601	125.397	138.208	107.574	114.654	109.09	75.0323	88.3296	45.8483	56.8143	60.7645
Achn077551	24.7486	27.8673	30.6268	16.1185	15.9159	25.876	9.95099	15.1765	13.564	13.0411	10.8936	10.9958	26.4187	26.926	24.3498	23.5527	21.6313	26.303	18.893	12.1902	19.6113	22.316	17.0484	22.8134
Achn196241	9.59093	0.671628	1.41595	11.279	9.02209	10.9021	9.76868	16.1109	3.36347	3.22728	4.13804	6.12717	2.13983	5.76362	0.618325	4.80031	3.2185	3.26681	24.6171	95.8853	77.5304	25.3069	39.9802	21.4164
Achn297961	0	0	0	0	0	0	0	0	0	0	0	0	0	0	0	0	0	0	0	0	0	0	0	0
Achn293421	0	0	0	0	0	0	0	0	0	0	0	0	0.447552	0.769186	0.190259	0	0.128135	0.177776	0	0	0	0	0	0
Achn106241	0	0	0	0	0	0	0	0	0	0	0	0	0	0	0	0	0	0	0	0	0	0	0	0
Achn274891	19.4428	12.4671	17.852	87.7766	97.0247	183.842	83.6937	94.1485	80.2734	157.79	112.787	103.815	36.3104	35.2164	38.5674	84.9323	93.656	88.8281	118.079	107.041	129.562	66.1658	49.3332	101.458
Achn382021	2.97918	2.68292	2.75238	2.35889	0.995696	3.13172	3.71489	1.77098	2.30972	4.68375	4.09038	2.97326	8.95074	6.57913	6.0079	4.41962	4.68184	4.33131	3.21046	3.3131	2.85672	0.955812	2.13381	2.37235
Achn190161	0	0.325445	0.486459	2.35371	1.28642	0.624804	1.03471	1.40265	1.9016	1.32072	1.4741	2.98551	0.99837	0.165751	0.651716	3.50399	2.51961	2.45636	1.36716	2.20222	0.938236	0.777077	0.872611	0.943715
Achn027411	0	0	0	0	0	0	0	0	0	0	0	0	0	0.706425	0.932853	1.51479	0	1.62326	0.549435	0.614217	0.535757	0	0.479799	1.18322
Achn198371	0	0.463792	0.661466	0	0	0	0	0	0	0	0.426208	0	0	0.228692	0	0.175557	0.114855	0	0	0	0	0	0	0
Achn193581	0	0	0	0	0	0	0	0	0	0	0	0	1.21356	0.676948	2.43554	0.425782	0.821931	0	0.793065	0	0	0.552305	0	0.343902
Achn276651	9.63224	27.9284	14.9826	4.44886	1.367	1.65828	0.649805	0.272948	0.289003	1.04904	0.704692	0.598533	9.25985	20.0009	18.8272	3.225	3.66855	8.80136	0.33894	0.72085	0.409115	0	0.155058	0.522826
Achn345681	4.12528	3.40746	0.715727	0	0.927705	0.449752	0	0	0	0	0	0	10.3015	9.83366	5.8156	5.17692	9.04979	16.0532	17.8902	14.7667	3.42952	11.0718	4.94065	10.2091
Achn310951	29.4	31.4728	40.0946	4.76554	4.02122	3.34848	0.507711	0.667437	0.690476	0.407868	1.1597	0.517968	132.359	173.723	158.141	39.078	33.6309	35.7185	15.1301	5.05548	28.2491	3.28467	2.4135	2.01524
Achn383031	49.6196	48.4579	47.8391	38.1941	30.578	34.3232	27.695	29.0937	41.2911	39.6658	38.3984	34.464	52.2008	50.7098	37.1873	48.1565	34.617	39.3054	48.0119	36.2672	30.1007	26.5401	32.8703	15.864
Achn272451	1.02177	0.620808	0.611275	0.175778	0	0.145003	0	0.352569	0.048669	0.340937	0	0.842947	0	0	0	0.056373	0	0.09296	0	0	0	0	0	0
Achn315351	15.2789	12.0386	17.3931	18.4175	12.2038	29.1936	5.80742	6.60354	9.10165	10.6249	3.98082	10.9052	16.4805	10.1286	12.6125	11.0903	13.3474	11.2613	15.92	11.7154	16.8572	1.57233	0.740739	3.35654
Achn195531	0	1.08998	4.97212	0	0.938287	0	0	1.32859	0	0.382237	0.358132	0.895916	7.53558	6.10668	9.95127	1.64921	2.69291	1.52634	2.10181	2.69127	2.15843	70.1415	26.3782	66.3805
Achn061071	0	0	0	0	0	0	0	0	0	0	0	0	0	0	0	0	0	0	0.166163	0	0	0	0	0.588623
Achn051181	199.211	200.885	196.999	88.2201	70.9081	68.0496	102.513	87.9725	99.1619	131.533	129.608	112.412	125.681	136.938	118.159	40.237	41.6104	47.4003	43.1562	39.0272	37.6175	23.5279	26.755	30.6848
Actinidia_chinensis_newGene_6024	0	0	0	0	0	0	0	0	0	0	0	0	2.3353460000000004	0	0	0.673389	0.26079600000000003	0.086475	0	0	0	0.9566600000000001	1.05511	0
Achn147501	5.5244	6.80163	3.8387	0.965166	1.68514	2.07214	4.14219	2.23837	1.92681	2.54876	4.0753	3.55942	5.15442	5.82515	3.37708	1.96174	1.70875	1.09219	0.836882	1.8535	1.07386	1.52203	2.149	2.2244
Actinidia_chinensis_newGene_6029	3.4427570000000003	4.63495	3.4191	0	0.038227	0.206195	0.315598	0.31186	0.117513	0.416772	0	0.054647	1.79141	2.54926	2.2498370000000003	0.57687	0.808838	0.393605	0.386715	0.6799890000000001	0.9016630000000001	0.397672	1.31604	0.723313
Achn092611	0.143421	0.860757	0	0	0.389113	0.722235	0	0	0	0	0	0	4.05325	5.82482	1.65039	1.19221	1.07012	0.675038	0.636231	0.556367	0.775437	0.296015	0.374159	0.842171
Achn090481	0	0	0	0	0	0	0	0	0	0	0	0	0.202627	0.160343	0.3333	0	0.184679	0.251481	0.53879	0.064015	0	0	0.06372	0.069689
Achn354991	2.24209	1.88862	1.2147	1.8998	1.1908	1.55931	2.6835	2.53736	1.5573	3.43261	5.44325	4.14499	10.1421	9.73387	8.96556	8.18903	8.01868	10.7334	10.426	11.0347	13.4144	9.6816	13.9496	18.4875
Achn382001	4.28302	4.35736	3.50595	13.0101	6.1462	10.729	16.8977	12.4519	25.3345	48.6126	33.4653	26.3852	4.36947	4.00812	4.00853	1.47578	3.04425	1.84713	1.52376	0.383453	1.29658	0.834159	1.25976	1.52219
Achn069681	17.792	29.9205	51.7622	9.03452	14.5817	10.703	4.69965	5.35098	7.44524	3.0309	5.99918	7.10557	35.5227	32.8869	29.8855	20.8765	14.3311	13.0983	26.7146	14.1217	29.3126	4.94633	2.25078	6.12325
Achn096721	5.05039	6.12547	4.84504	1.32173	0.799388	0.807132	0.913269	0.791631	1.27617	2.96458	2.57875	2.75124	1.58469	3.42391	4.10541	2.99402	2.98496	1.19931	1.35269	2.20769	1.85961	0.976476	2.61342	3.73699
Achn273581	0	0	0	0	0	0	0	0	0	0	0	0	0	0	0.34922	0	0.036754	0.101212	0.171463	1.31535	0.119258	0.159922	0.093642	0.645328
Achn275861	13.1667	10.7298	6.73576	1.88073	0.519553	2.72315	1.285	2.00018	0.786375	1.13026	2.497	2.77601	3.63293	3.16326	1.53927	0.825634	0.253011	0	0.427256	0.907316	1.24606	4.06848	3.37578	3.22573
Achn168221	0	0	0	0	0	0	0	0	0	0	0	0	0	0	0	0	0	0	0	0	0	0	0	0
Achn365351	0	0	0	0	0	0	0	0	0	0	0	0	0	0	0	0.080439	0.033406	0	0	0.197741	0.035343	0	0.063343	0
Achn336601	218.089	151.24	164.592	56.7907	27.2859	31.2818	51.6377	41.266	35.8421	78.2889	121.948	103.604	177.781	171.079	151.491	67.8256	69.7644	77.4964	50.8775	56.2792	46.1153	84.9974	94.2224	103.872
Achn259411	6.10787	4.29282	3.61962	1.2128	0.689808	1.34599	0.396699	0.594236	0.225475	0.372808	0.500327	0.182217	7.35845	5.86686	3.06029	1.1096	2.69248	2.20178	1.39925	0.986114	0.216294	0	0	0
Actinidia_chinensis_newGene_13768	0	0.133543	0.182565	0.793994	0.158004	0	0.572131	0.466171	0	1.72244	1.74334	1.6894	2.3492109999999995	2.2781330000000004	2.43091	2.3904620000000003	0.971261	3.40702	5.21856	3.12578	3.80307	6.335807999999999	6.89234	9.49379
Achn100971	4.10479	3.78414	3.45001	3.74447	3.49198	3.30381	3.71315	3.6316	3.47679	3.36487	4.70479	3.4076	1.03195	2.04743	1.85959	0.374876	0.338024	0.566384	0.594273	0.402381	0.707907	0.70668	0.405871	0.563028
Actinidia_chinensis_newGene_13764	8.23743	4.89406	2.49964	7.59621	15.2951	14.1189	9.54707	9.4765	6.40087	3.4663	7.18843	3.5856	0.843017	1.8445	2.57158	9.5634	6.64923	6.83458	5.87219	2.25223	5.42408	1.98699	3.60986	2.27933
Achn294711	0	0	0	0	0	0	0	0	0	0	0	0	20.4482	26.8334	17.5883	17.2299	14.2088	14.6181	22.5635	40.1209	51.7028	11.5092	10.2227	15.2996
Achn248171	0	0	0	0.068638	0	0	0	0.096946	0	0.165404	0.405904	0.252114	4.34333	2.57965	3.45351	0.027865	0.129867	0.187043	0.225214	0.255907	0.401442	0.372996	0.386499	0.625512
Actinidia_chinensis_newGene_13760	0.259542	0.120192	0.022675	0.025786	0	0	0	0	0	0.049929	0.149805	0.019584	2.40403	0.29847100000000004	0.176018	0.265266	0.543022	1.98869	6.21459	6.35003	5.3075399999999995	4.5958630000000005	2.7512090000000002	3.0891599999999997
Achn010871	1.42974	2.62616	0.492594	0.677516	0.6329	0.87078	0	0.8216	0.434128	0.168027	0.652706	0.486173	6.77224	4.79294	2.34694	2.24084	2.29219	3.23951	8.62928	3.09395	10.4491	7.04605	2.71787	5.92729
Actinidia_chinensis_newGene_13762	4.95073	4.66447	5.09065	3.77446	2.42238	4.61076	6.32839	8.08002	6.65054	10.733	10.5502	9.88421	7.27777	9.271738000000001	10.0731	4.96488	3.32083	5.0737	4.734894000000001	5.3358740000000004	7.36725	4.27259	7.31871	7.76641
Actinidia_chinensis_newGene_13763	43.0767	42.6864	49.9626	4.54327	1.13103	1.80191	2.01375	1.78362	2.8691	2.39099	1.00255	1.30225	47.2559	43.7884	49.055949999999996	6.51089	6.06627	7.93481	7.730809999999999	3.11705	3.5495069999999997	0.178764	0.297581	0.454414
Achn263351	0	0	0	0	0	0	0	0	0	0	0	0	0	0.080015	0	0	0	0	0	0.013276	0	0.02933	0.031735	0
Achn171171	6.9336	8.16994	6.81467	6.71775	17.4798	8.78531	6.15589	10.9512	6.41927	3.04767	5.27579	3.5298	3.77495	5.63978	4.0536	15.9954	13.5621	12.0971	14.5109	23.2564	23.0058	11.1747	8.27649	8.06785
Achn014141	5.63994	3.51173	7.09742	5.64441	3.08849	2.61597	0.803709	1.75425	3.78186	0.731688	2.25624	1.05948	8.06875	7.1854	1.75932	2.46676	3.06634	1.33963	1.34341	1.52071	0.459667	0	0.116923	1.15455
Achn155861	0	0	0	0	0	0	0	0.307451	0	0	0	0	0	0	0	0	0	0	0.20237	0.540766	0.25978	0.416846	0.214074	0
Achn040421	5.37548	5.2245	4.87478	6.23793	4.49044	3.58443	8.64097	4.20425	5.39691	4.05349	3.61432	4.92513	5.06442	5.10926	7.13505	2.80689	2.84009	2.69294	1.67736	1.00397	2.371	0.860135	0.551619	1.57152
Achn103671	0.129869	0.159895	0.470036	0	0.062594	0	0	0	0.060596	0	0	0.057413	0.09266	0.372345	0	0.173944	0.049271	0	0.053829	0	0.097007	0.093194	0.091169	0.408968
Achn189631	27.7208	23.106	16.2415	205.542	239.022	196.475	269.563	253.172	393.035	186.596	234.397	196.464	16.5076	18.7545	17.3383	83.0074	97.0323	97.202	126.797	117.891	120.752	101.329	86.1802	101.556
Achn261261	0	0.007983	0.01583	0	0	0	0	0	0	0	0	0	28.9018	29.7283	18.4726	47.9125	29.3899	18.0052	46.7184	83.6458	142.584	30.3654	29.7732	15.6392
Achn301011	0.823834	1.21259	1.65146	1.01381	0.537403	0.657509	0.406822	0.57559	0.272537	0.644676	0.61447	0.421137	1.56191	1.4865	0.782624	1.69093	0.78689	1.59715	0.839727	0.955617	1.54974	2.66821	2.27178	3.68484
Achn304061	24.0623	25.3769	26.8385	13.3737	8.81775	6.72337	8.0577	7.4946	10.9916	18.7415	15.5633	16.3576	34.7535	40.1213	30.8235	26.9179	35.9726	27.6376	27.9996	26.9846	27.5913	25.8123	31.9071	34.6985
Achn328471	31.8321	36.4132	36.8406	29.6512	20.6691	24.6776	32.3678	32.5843	37.0022	59.622	51.3596	58.0405	20.139	16.6944	18.3537	6.43836	7.43157	10.2954	9.9077	9.17356	8.86819	5.95005	7.92476	11.4287
Achn016431	4.62087	4.25488	7.23761	0.972128	0.534643	0.514946	0	0.16552	0	0.597124	0.149393	0	17.5687	17.055	17.3862	3.25845	4.05165	1.61921	0.745412	0.122311	0.782436	0.131135	0	0.131462
Achn078161	0	0	0	0.128232	0.416499	0.324375	0.082247	0.331282	0.07044	0	0.608229	0.414032	0.028218	0.037669	0.386611	1.0469	0.022274	0.096602	0	1.91671	0.266755	5.31731	5.00448	1.38236
Achn185121	1.85553	3.34882	1.14681	0.116619	0	1.44007	0	0.188344	0	0.120414	0	0.070021	2.78356	2.82321	1.92529	0.631511	1.61169	0.581492	0	0.057361	0.521295	0	0	0
Achn384611	0	0	0	0	0	0	0	0	0	0	0	0	0	0	0	0	0	0	0	0	0	0	0	0
Achn116191	18.1426	16.1932	22.4717	6.7084	2.78013	4.81678	4.67378	4.12551	4.46429	8.33655	6.68198	5.51206	13.6115	17.6841	14.0677	3.67755	4.29121	4.309	2.87242	4.51057	3.50629	2.53157	2.57309	4.47652
Achn221241	0	0.572624	1.12752	4.4029	11.8588	3.25176	1.10303	4.71769	2.07465	1.00945	1.33534	1.31629	0	2.01304	0.278554	19.6043	3.67192	47.9234	51.5862	41.6853	69.9303	23.702	36.9315	60.6064
Achn257951	7.03517	10.694	10.671	2.18999	2.12075	2.16844	5.72468	6.25684	8.02181	8.83459	6.44851	7.94107	4.10466	4.06669	3.73724	0.930004	1.78527	0.787721	4.34819	4.60746	3.46302	5.69663	4.92334	5.61971
Achn060301	12.0275	9.70701	6.65051	9.57702	4.92345	5.15192	5.2793	10.0976	7.17223	10.2099	7.96279	11.4126	6.19053	4.44476	3.87465	3.46004	2.54584	2.41897	9.5257	1.0291	3.30078	6.18368	3.08122	3.873
Achn177781	9.80189	11.4216	8.4637	6.70036	3.28566	4.95696	7.14225	6.66174	4.97167	11.2059	14.0933	11.9054	9.17588	7.48354	8.19767	2.97681	5.25543	5.15077	7.71799	6.70767	9.65585	10.95	11.6933	12.8889
Achn341301	7.3518	6.47615	7.38735	5.73641	2.33485	5.59299	3.4458	5.40749	4.70142	5.53752	8.52245	5.91079	3.91411	4.23761	4.57521	5.04085	4.91983	4.21077	8.12105	5.94242	13.0818	9.13465	12.8888	11.2223
Achn087251	41.929	37.7423	40.189	41.8591	42.0717	32.4262	47.3144	49.1258	57.7418	38.3031	36.5694	29.4041	26.5946	30.3183	30.6558	16.2502	22.6826	22.1259	26.6612	16.2891	17.225	17.7133	19.4016	23.6605
Achn283471	54.6975	31.0288	32.8386	5.86782	1.32356	1.54135	0.323221	0.841217	1.08512	0.54427	0.82123	0.427189	80.7993	37.7882	44.6783	22.227	33.7892	29.3057	15.5303	12.7391	8.87295	1.64762	4.33209	10.1913
Achn079411	41.7255	39.0855	38.554	27.8358	20.5349	23.0751	32.3615	31.7342	25.0399	31.0334	34.5004	36.095	23.2162	26.223	26.07	16.1124	12.3118	14.9437	6.98029	5.90139	5.43849	8.47828	9.42467	7.54333
Achn101041	1.66355	2.07537	0	0	0	0	0.577097	0	0	0	0	0.103498	0	7.38997	1.72782	3.59388	1.08227	10.7617	0.818886	4.75453	0.692184	3.64867	1.4692	5.29173
Achn315821	5.36252	3.38771	4.40097	3.40499	0.686793	2.80009	2.74622	2.61987	2.99018	5.18799	2.88517	1.72102	1.26628	1.56603	1.50634	0.722502	0.619505	0.516842	1.55209	1.21341	1.94526	3.7946	1.82978	3.18589
Achn062811	0	0	0	0	0	0	0	0	0	0	0	0	0	0	0	0	0	0	0	0	0	0.187245	0	0
Achn169171	9.50305	9.56056	11.967	13.2667	8.94804	12.0674	33.01	22.285	42.7851	44.7675	49.4463	50.2625	18.6178	13.7239	16.5165	32.8549	28.0885	30.654	68.1428	56.2924	28.0915	56.1048	67.4302	87.413
Achn231231	22.3453	22.1144	20.0915	15.4939	9.00255	9.90311	14.0765	12.0923	13.5769	20.5893	22.8771	20.7896	9.25792	8.30923	8.7991	4.7586	4.17224	4.28939	3.70235	3.68505	4.12546	5.86485	5.16756	5.28117
Achn250631	81.7979	76.5067	158.641	73.3699	64.4976	81.134	63.8481	44.1582	70.4341	29.8262	26.3591	29.5051	120.681	148.573	93.7468	82.7873	75.1559	65.9328	79.6216	32.0585	56.2057	11.3332	11.0638	18.7004
Achn100351	0.129611	0	0	0	0	0	0	0	0	0	0	0	0	0	0	0	0	0	0	0	0	0	0	0
Achn067821	0	0	0	0	0	0	0	0	0	0	0	0	0	0	0	0	0	0	0	0	0	0	0	0
Achn075701	13.8561	17.4294	14.4647	18.5171	12.6299	13.4958	15.2631	13.3906	15.2827	17.9332	15.7201	15.1653	14.1641	15.7093	15.3654	14.4472	19.3053	16.4942	11.1081	14.893	14.0967	19.5014	17.0259	19.5584
Achn175841	0	0	0	0.036428	0	0	0	0	0	0	0.044898	0	0	0	0	0	0	0	0	0	0	0	0	0
Achn216411	1.94288	1.46126	0.66656	0	0	0.525399	0	0	0	0	0	0	7.17565	4.04008	2.87305	0.840444	1.17722	0.959296	0	0	0.070068	0	0	0
Achn330521	0	0	0	0	0.196536	0.144186	0	0.043287	0	0	0	0	0	0	0	0.262028	0.056857	0.164504	0.185156	0.364442	0.204703	0.355534	0.233585	0.361933
Achn172331	16.4963	21.2933	24.8574	2.04817	1.95753	1.56147	1.53561	1.14615	0.933565	2.05482	1.50001	1.19504	34.6859	39.0528	49.776	4.83258	5.15705	5.83593	1.56379	1.97213	3.3428	2.14079	0.558141	1.6021
Achn098041	15.7782	19.083	4.96674	1.23811	0.415846	0.929278	0	0.379738	0.515628	0	0.277566	0	16.8261	13.9586	11.7755	1.34496	0.651812	1.02292	1.00028	0.904018	0.585528	0.192268	0	0
Achn338731	1.45102	1.31163	0.379116	1.18738	0.473998	0.384379	0	0.25519	0.693445	0.932417	1.1011	0.218162	2.01406	2.40983	3.09641	1.34703	1.35569	0.683945	0.645319	0.694881	0.977251	0.583331	1.24791	2.82576
Actinidia_chinensis_newGene_14239	0	0	0	0	0	0	0	0	0	0	0	0	0.907638	0.350955	0.18115	0.273895	0	0.315223	0	0	0	0	0	0.558451
Actinidia_chinensis_newGene_14238	23.7879	23.5662	13.3763	22.8847	32.146	40.5305	5.74694	12.6404	8.04098	6.79912	8.19316	12.2343	20.6252	19.2113	7.42712	8.59512	11.2673	9.12691	6.42197	3.49073	6.88247	1.02592	0.822533	4.00165
Achn111611	0	0	0	0	0	0	0	0	0	0	0	0	0	0	0	0	0	0	0	0	0	0	0	0
Achn022231	0.820828	0.429252	0.462503	0	0	0.252039	0	0	0.281002	0	0.222229	0	0	0	0	0	0	0	0	0	0	0	0	0.215678
Achn212521	2.13197	1.49588	0.999764	1.2586	0.268813	1.50876	0.678833	0.838204	0.380897	0.150301	0.242788	0.127786	1.37129	1.28971	3.00902	25.5856	24.8319	9.92245	3.51779	4.45497	1.61193	0	0.285753	0.109425
Achn085841	0	0	0	0	0.209134	0	0	0	0.724083	0	1.05876	0	0	0	0.194156	0.193225	0	0.314488	0.380836	0	0.491036	0.53579	0.535761	0
Achn144141	55.1254	60.221	74.7691	19.8826	16.3306	19.628	19.4122	23.1445	23.2507	28.2981	30.6677	33.0764	60.9561	65.6856	68.638	30.7489	30.7015	33.9859	22.0269	32.7345	27.2783	27.9286	31.1596	29.6983
Achn218521	18.9513	21.0144	21.5589	17.1474	26.942	16.0708	17.204	7.77982	10.2747	22.8339	17.0536	8.50964	18.8794	14.6685	7.9867	4.86816	4.97585	3.21464	2.32904	0.943759	1.49704	1.90128	0.325444	1.58375
Achn099391	0	0	0	0.708992	1.32565	2.75215	1.63272	1.25025	0	0.329574	0	0	0.615022	0.824124	0	2.10833	2.73402	1.04838	0.636637	2.60482	0.279422	0	0.103791	0.936876
Achn110561	1.36096	0	0.323463	9.75916	58.7858	31.1277	30.8523	75.7786	19.7469	19.3031	106.933	123.804	1.00995	1.56241	0.119245	40.5238	21.7053	8.70497	13.6606	42.1023	12.9854	56.8451	51.9452	34.3959
Achn106111	43.1306	52.1971	69.2363	13.1677	16.4003	11.2021	4.74776	5.15637	11.3787	0.160492	0.577326	0.592493	107.549	166.95	154.778	23.5019	31.6621	37.1784	4.84966	3.60155	11.2849	1.11231	1.07176	1.29678
Achn024171	31.4132	30.4104	29.2927	26.0125	14.3115	17.6189	19.5608	17.3806	14.0261	34.0771	38.4705	31.0728	9.49931	10.993	9.85955	3.37251	4.06635	5.08626	1.56573	2.54899	1.75702	4.1321	3.93585	4.04812
Achn064551	13.1936	11.1492	4.50853	1.51019	0.968226	0.573187	1.2463	0	0	0.166219	0	0	23.5918	15.7959	12.5415	3.85313	6.46024	7.94426	5.52801	2.75449	1.38925	1.50207	0.650786	1.12379
Achn373941	0	0	0	0	0	0	0	0	0	0	0	0	0	0	0	0	0	0	0	0	0	0.239913	0	0
Achn087311	12.2701	16.9329	21.3657	11.5903	8.38002	10.8977	11.4679	5.71913	13.4107	15.9111	14.2533	13.5718	25.8275	25.3736	19.0621	12.6116	21.2168	16.6914	12.9668	5.49677	9.72777	6.1147	8.86294	7.94282
Achn274051	4.10107	4.58366	2.96836	1.74098	0.224329	0.480647	2.06613	2.04075	0.469503	3.5245	2.66085	0.920965	0	0	0	0	0	0	0	0	0	0	0	0
Achn278921	1.4272	2.25241	1.6356	0.478521	0	0.228145	1.94855	1.33349	1.11996	2.40823	2.58845	2.51533	0	0	0	0	0	0	0.195508	0	0	0	0	0
Achn330291	1.19001	1.03865	1.41338	0.859922	0.258831	0.50961	0	1.21811	0.183357	0	0	0.387028	2.07392	1.04428	1.61198	0.241614	0.540993	0.093698	0	0	0	0.152581	0.256647	0.726421
Achn094611	60.076	59.3385	73.0785	24.7382	23.1995	19.9293	7.38322	3.56612	11.852	19.8007	7.23528	11.1348	39.528	44.3037	36.2037	28.0235	26.36	27.1933	24.4286	15.7337	21.1246	5.90581	6.97029	8.97978
Achn237991	3.75924	6.29534	5.07434	0.579301	0	0.349562	0	0	0	0	0	0	12.0557	6.88871	9.29021	0.688129	0.663334	1.50961	1.47831	0.454996	0.715087	0	0	0
Achn119371	12.3367	12.5543	10.144	8.11659	4.88321	5.20018	7.49406	7.73866	8.30918	10.7955	13.8601	13.5005	13.4447	13.2205	14.4054	5.49697	7.54102	9.03934	6.89956	8.25767	7.35518	6.50894	9.24465	10.8984
Achn183401	54.4581	48.4577	32.5498	132.866	160.39	132.683	128.746	136.946	130.583	133.366	143.72	126.328	29.5344	29.9217	30.8182	81.572	105.866	95.5852	113.803	102.113	69.4258	102.909	96.9837	94.4107
Achn372011	0	0	0	0	0	0	0	0	0	0	0	0	0	0	0	0	0	0	0	0	0	0	0	0
Achn258421	94.2239	101.713	97.0509	62.3069	55.1769	77.2965	72.9166	91.0088	91.0089	164.142	101.021	139.928	48.0618	46.457	43.4527	54.288	50.412	46.3436	50.5972	85.5637	57.7981	69.5474	68.6179	77.1618
Achn121371	12.8953	12.6406	11.7339	8.78238	5.64055	6.11661	10.6695	9.15556	10.7681	12.6188	12.2953	12.5019	9.76387	8.50318	10.4372	5.18569	5.45742	6.51485	9.36166	10.2387	10.492	8.61102	9.09732	8.44931
Achn141461	0.262175	0.268691	0	0.272752	0.17776	1.08063	0.161215	1.45469	1.28448	0.582049	1.13773	0.377354	4.16053	4.36027	3.41316	3.28454	3.57321	1.97601	10.5053	10.8402	6.08555	4.90118	5.86986	4.64607
Achn151411	8.10737	6.70263	8.35428	2.84118	3.9038	2.92762	2.73966	3.86531	2.80004	4.48526	2.69129	3.92997	8.20527	10.0518	7.4984	2.37726	3.05196	3.53416	2.56408	2.42102	2.26715	3.15983	1.85334	3.70837
Achn209351	0	0	0	0	0	0	0	0	0	0	0	0	0	0	0	0	0	0	0	0	0	0.655229	0	0
Actinidia_chinensis_newGene_1341	0.063286	0.372047	0.07018	0	0	0.202133	0	0.079295	0.0978	0.130033	0	0.334457	18.908058000000004	12.0253	12.013145999999997	4.95221	11.502927999999999	6.553672000000001	5.2172730000000005	8.8842	11.4738	14.300649000000002	13.822967000000004	11.5511
Actinidia_chinensis_newGene_1342	0	0	0	0	0	0	0	0	0	0	0	0	0.775454	0	0.889298	0.11393	0.187228	0	1.14232	0.461552	0.352469	0	0.316307	0.840757
Actinidia_chinensis_newGene_1343	0	0	0	0	0	0	0	0	0	0	0	0	0.544312	0	0.041235	0.004235	0.036478	0.08623	0	0.315145	0.054406	0.05714	0	0.253123
Actinidia_chinensis_newGene_1344	3.1207399999999996	2.21463	0.104919	1.56006	0.56742	1.8115009999999998	0	0.614869	0	0.7084170000000001	0.783418	0.604571	0.93611	0.565581	0.296544	0.16189599999999998	0.48749499999999996	0.075989	0.135039	0	0.09690299999999999	0.188445	0.11430100000000001	0
Actinidia_chinensis_newGene_1345	0	0.010335	0.10046	0.149251	0	0	0	0.103687	0	0	0.175354	0	0.758444	0.270715	0.41741	0.161876	0.774433	0.079443	0.348186	0.541431	0.139429	0.138407	0.469026	0.05173
Actinidia_chinensis_newGene_1346	0	0	0	0	0	0	0	0	0	0	0	0	0	0.5834	0	0	0.264675	0.093135	0	0.187129	0.120271	0.61273	0	0.247877
Actinidia_chinensis_newGene_1347	0.101485	0	0	0	0	0	0	0	0	0	0	0	3.76128	0.440516	0	0	0	0	0	1.19049	0	0	0	0
Actinidia_chinensis_newGene_1348	2.76967	1.34849	1.29407	1.17531	0	0.380761	0	0.329128	0.24518	1.94094	1.04451	0.547158	0	0	5.91129	0	0	0	0	0.491825	0	0	0	0
Actinidia_chinensis_newGene_1349	0	0	0	0	0	0	0	0	0	0	0	0	0.871359	0.30103	0.085336	0	0	0	0	0.246694	0.566057	0.060754	0	0
Achn216161	0	0	0	0	0	0	0	0	0	0	0	0	0.097595	0	0.080958	0	0	0.028424	0	0.051258	0.034135	0.049481	0	0.131113
Actinidia_chinensis_newGene_8767	11.8217	13.2843	20.2241	15.8109	18.0651	17.3862	23.4117	16.381	19.4036	12.8249	6.9026	10.4901	17.9779	21.2526	16.9964	9.3719	10.5211	8.38936	10.6722	6.86276	8.22889	3.21759	3.41419	3.75747
Achn093181	56.6448	61.9485	57.9955	15.1846	6.89474	7.61125	9.05192	8.60893	14.2089	12.713	14.0627	13.9882	30.1811	31.6112	26.6707	25.3449	20.0465	18.1972	12.2976	15.6136	12.9014	29.7164	18.9759	18.3741
Achn313371	8.17378	8.43628	8.00674	12.3518	22.4144	10.2435	8.8665	19.3898	12.3532	5.27225	8.42188	4.92091	6.31383	8.3203	5.12793	23.3723	18.2859	8.81343	36.2171	36.9099	43.7006	10.2515	5.4169	12.0173
Achn219881	1.62763	1.49999	0.693074	1.69341	0.712189	0.732075	0.534362	0.586584	0	0.234969	0.67298	1.17221	3.8404	4.65314	3.83785	1.4533	1.8507	1.60884	0.907514	1.12533	1.0324	0.94993	0.561343	1.08996
Achn055741	1.23348	0.621022	0.561611	0	0	0	0	0	0	0	0	0	0	0	0	0	0	0	0	0	0	0	0	0.075373
Achn150451	38.8438	38.0412	33.7017	39.5783	39.7851	48.5846	31.4667	30.1837	39.1107	53.7998	37.8026	52.3717	29.594	21.8463	15.3936	143.597	189.885	126.394	138.879	114.817	53.895	32.493	31.4844	50.2431
Achn338191	29.5233	35.5894	29.5155	40.4319	57.9102	56.9092	67.4616	56.5875	57.5623	51.7388	59.3044	59.9457	41.9035	42.5512	44.5017	45.8242	44.9289	51.0089	27.354	27.2161	18.9969	24.6962	25.72	29.4354
Actinidia_chinensis_newGene_8760	0	0	0	0	0	0	0	0	0	0	0	0	0.501919	0	0	0	0	0	0	0	0	0	0	0
Achn317461	6.9235	2.42462	1.84158	4.53185	0.67126	0	4.80719	0	4.45647	5.35449	4.69926	4.97916	17.9926	18.5933	6.84696	9.82933	12.2654	8.37426	2.71194	1.21012	0.93404	0.279589	0.173864	0.398427
Achn132101	0	0	0	0	0	0	0	0	0	0	0	0	1.08039	0	0.900387	0	0	0	0	0	0	0	0	0
Achn118391	32.325	18.1405	43.4076	17.7803	9.92325	13.3379	8.72522	12.1853	7.99372	5.55792	4.45134	7.35089	47.4944	41.1382	40.1233	31.1284	34.1642	34.204	18.3287	18.164	17.3199	6.70943	9.76532	11.5954
Achn135451	5.42459	4.22444	4.03793	0.297517	0.758076	0.422889	0.098505	0.220872	0.132161	0.124438	0.983955	0	4.93699	2.91627	5.51026	0	0.083259	1.11992	0.160888	0	0.286471	0	0	0.205371
Achn139131	0	0	0	0	0	0	0	0	0	0	0	0	0.074014	0.044376	0	0	0	0	0	0	0	0	0	0
Achn101481	0	0	0	0	0	0	0	0	0	0	11.0109	0	54.1744	52.9379	51.0605	37.5452	33.6459	35.343	32.4684	19.9449	25.0031	8.14739	11.8491	13.9576
Achn030841	0	0	0	0	0	0	0	0	0	0	0	0	0	0	0	0	0	0	0	0	0	0	0	0
Achn224591	0	0	0	0	0	0	0	0	0	0	0	0	0	0	0	0	2.63137	0	0	1.6625	0	2.69147	0	0
Achn061891	0.298286	0	0.335631	2.51066	4.16299	7.40615	1.35091	7.94911	0.319501	8.42617	0.859779	0.435772	1.9972	1.44308	0	14.9104	26.9722	6.46311	26.6752	26.5231	11.451	44.9566	18.0148	23.7557
Actinidia_chinensis_newGene_10448	0	0	0	0	0	0	0	0	0	0	0	0	0.252764	0.231515	0.400909	0.258135	0	0.0953	0.176023	0.344877	0.199133	1.19015	0	0
Achn235261	0	0	0	0	0	0	0	0	0	0	0	0	0	0	0	0	0	0	0	0	0	0	0	0
Actinidia_chinensis_newGene_10444	21.2226	15.844475000000001	15.7327	6.65811	4.61453	4.24453	2.80958	1.92446	1.57871	1.06163	1.045	1.9975930000000002	8.08684	6.539383000000001	5.94146	5.98391	4.1837	5.33914	4.74674	2.64035	3.8307320000000002	2.78396	3.3550820000000003	4.6919759999999995
Actinidia_chinensis_newGene_10445	0	0	0	0	0	0	0	0	0	0	0	0	0	0	0.860172	0	0	0	0.110342	0	0	0.141483	0	0
Actinidia_chinensis_newGene_10447	0	0	0	0	0	0	0	0	0.474393	0.818399	0	0	0	0	0	0	0.338895	0.445212	1.77077	1.00361	0.17938	0.967372	0.339396	0.567761
Actinidia_chinensis_newGene_10441	0	0.782084	0.219102	0	0	0.333843	0.08675	0	0	1.19373	0	0	1.15048	0.262705	7.87288	4.15125	5.5601080000000005	5.648550999999999	4.88853	5.118577999999999	0.363475	2.18711	2.50214	4.48803
Actinidia_chinensis_newGene_10443	0	0	0	0	0	0	0	0	0	0	0	0	1.65058	0.805523	2.3699	1.09919	1.49211	1.07505	0.799778	0.525649	0.710429	0.751778	0.55637	0.530854
Achn063021	1.80007	1.9293	0.703751	0.518313	0.894132	0.792539	0.268055	0.399833	3.08011	1.17268	0.534009	2.00772	3.58884	3.87355	1.71218	1.14492	1.53113	0.943055	0.439274	0.483195	0.467802	0.028463	0.327491	0.58632
Achn009961	2.45906	1.01313	0	0	0	5.25532	3.11279	2.63127	2.36114	0	2.69174	1.40316	1.66642	1.31041	0	14.1954	7.33405	9.03813	20.257	60.9834	53.7974	56.5037	60.5435	23.5342
Achn276741	9.60767	12.8589	12.6246	3.81391	2.59453	2.90828	2.16388	1.78744	3.14924	2.78291	3.05639	4.30888	7.4602	11.7762	11.6613	4.02015	2.5332	5.11368	1.31995	3.55489	2.70213	4.126	3.21405	2.92698
Achn104501	7.88612	8.84773	5.02261	4.25016	3.10129	4.95253	4.30845	2.02721	3.01254	5.34795	6.99012	4.2209	2.8102	2.75982	3.47047	1.42535	3.23321	2.37701	2.1869	1.61955	3.1216	2.11589	3.91711	4.03741
Achn095561	135.966	283.307	122.017	18.9059	22.5688	17.2969	2.95745	1.33254	2.60332	3.45444	0.487067	0.342449	48.5958	86.9808	96.2638	18.0041	10.3269	18.752	6.2182	6.75211	13.3411	3.08181	1.6239	1.45636
Achn099021	0	0	0	0	0	0	0	0	0	0	0	0	0	0	0	0	0	0	0	0	0	0	0	0
Achn118021	5.48127	14.7123	3.32415	7.82467	1.32896	4.3857	0.657249	0.938409	3.39263	0.304735	0.541342	1.72532	8.25347	6.73989	4.91534	5.77895	2.85186	6.47208	4.49055	8.0745	6.03765	21.8969	18.9365	25.1107
Achn225971	0	0	0	0	0	0	0	0	0	0	0	0	0	0	0	0	0	0	0	0	0	0	0	0
Achn277831	52.1592	60.1872	44.5687	42.7935	28.9887	32.9668	53.4034	43.2582	46.7167	81.1478	84.3883	81.6631	36.6685	38.4018	36.693	23.1951	32.1337	30.1299	50.4943	57.2356	38.1809	38.4695	58.0922	47.441
Achn272841	0	0	0	0	0	0	0	0	0	0	0	0	0.121439	0.061563	0	0	0	0.320503	0	0	0	0.239265	0.263151	0
Achn224621	6.58921	7.23486	8.61408	3.54526	3.44444	3.73074	2.98939	5.88382	3.80493	4.05478	5.97111	4.15032	7.84676	6.81636	7.11291	3.39989	3.19202	2.86036	3.61417	4.539	4.65552	12.1838	5.69043	6.46394
Achn223481	79.7523	60.9795	171.476	213.121	549.317	358.484	209.047	194.64	325.158	76.5048	64.4022	102.459	73.071	173.846	113.08	559.293	422.307	703.678	246.469	428.811	527.853	23.1953	137.191	115.27
Achn208001	0	0	0	0	0	0	0	0	0	0	0	0	0.376905	0.773384	0	0.352096	0.807175	0.390492	1.13377	1.9554	1.53208	0.743349	0	3.14425
Actinidia_chinensis_newGene_12000	0	0	0	0	0	0	0	0	0	0	0	0	0.12884	0	0.576271	0	0.130941	0.3092	0	0	0.477079	0.076982	0	0.226077
Achn053241	3.05534	1.13557	0.968578	0	0.206035	0.400267	0	0.401263	0	0.462978	0	0	1.45285	1.50325	1.8329	2.07937	1.42481	1.71008	0.519917	0	0.466467	0	0	0
Achn275091	1.35632	1.45545	0.090799	0.37655	0.49099	0.388506	0	0	0	0.184714	0	0	10.0506	8.2251	2.61267	0.592223	0.841591	0.869868	0.323809	0.227258	0.350748	0.234526	0.458535	0.218564
Achn005191	49.0194	53.166	44.2896	76.0163	122.324	99.2658	122.653	114.865	158.896	130.465	137.751	143.39	25.9653	26.0016	28.5589	24.5242	30.969	39.0616	30.621	34.0365	34.8822	59.5046	65.6571	53.4772
Achn106901	13.8157	20.8464	16.5936	5.83187	6.55453	6.05721	9.18136	3.82382	11.5381	4.77667	5.47233	4.53101	12.8134	9.57783	9.33718	6.64276	7.61011	6.88174	4.85524	1.05779	2.82808	4.91396	2.89101	6.07757
Achn102681	0	0	0	0	0	0	0	0	0	0	0	0	0	0	0	0	0	0	0	0	0	0.066248	0	0
Achn334551	11.0059	7.74315	7.09401	23.7186	32.62	44.5863	35.0366	20.9488	33.2797	9.02245	16.0554	8.69158	0	2.80234	0.154561	7.81337	5.6469	8.95099	7.36423	13.3123	17.2534	9.01032	25.1483	57.1074
Actinidia_chinensis_newGene_11311	0	0	0	0	0	0	0	0	0	0	0	0	0	0	0	0	0	0	0.796143	0	0.395198	0.266733	0.604251	0.617955
Actinidia_chinensis_newGene_11310	0	0	0	0	0	0	0	0	0	0	0	0	0	0	0	0.104294	0	0	0	0.167255	0	0.914455	0.234567	0
Achn246831	55.7374	36.127	48.2568	1.29936	0.491569	0.993983	0.771372	0.167594	0.712702	2.51342	0.851313	0.708171	24.268	17.9402	19.0005	1.98548	1.32877	2.0879	0.421616	0.980904	1.10673	0.080062	0.266201	0.222367
Achn192151	12.6684	13.4863	11.0725	16.6837	10.6311	13.1192	24.8707	16.264	24.5476	28.7213	32.214	26.9679	12.4295	9.58404	10.9361	9.33423	6.84097	9.15016	5.92113	4.69821	6.26877	3.38637	3.86684	5.95236
Achn076131	0.881296	0.422804	0.682136	0.766193	0.498049	1.0012	0	1.41494	0.630209	2.19207	1.31988	2.49379	0.339391	0.810004	0.66729	0.241282	0.373521	0.336348	0.475147	0.387246	0.170298	0.289278	0.344376	0.536811
Achn371091	14.4748	15.6672	14.5258	10.7906	9.54109	12.6957	10.5861	8.76881	14.4818	15.8924	15.7149	17.1823	10.4338	9.86586	9.61152	5.62212	6.89406	5.82453	7.23832	7.20368	6.55521	6.63148	7.07339	8.94829
Achn187891	0.081093	0.378069	0.543478	3.1027	14.9574	2.86129	1.35267	1.71139	1.9395	0.622361	0.258528	0.312233	0.166541	0.348779	0	16.7199	9.19937	8.32378	7.80464	60.7519	29.5325	14.7183	4.31757	7.89731
Achn370321	31.4319	25.9067	32.2949	30.2007	37.2068	35.7456	47.4123	48.485	52.9952	52.915	45.3418	40.6032	24.4564	26.9961	27.4889	35.1518	31.5218	34.2643	27.6938	32.8211	28.4293	47.7702	45.2769	45.2821
Achn242901	0	0	0	0	0	0	0	0	0	0	0	0	0	0	0	0	0	0	0	0	0	0	0	0.080074
Achn185941	15.7576	1.82771	0	1.59156	0.653113	0.433443	0	0.224982	6.48261	0	2.80625	4.1258	6.28705	6.82935	1.23825	10.6343	29.7497	13.3727	7.15217	6.6011	1.85558	1.64199	0.910248	0
Achn138661	0	0	0	0	0	0	0	0	0	0	0	0	0	1.43137	0	0	0.216086	0.595865	0	0	0	0	0.838306	0
Achn333171	6.13572	5.6055	4.51799	4.37813	4.12706	5.05711	3.83996	3.55994	5.21974	5.35219	5.43068	4.65318	3.63515	3.7591	2.86448	5.30744	2.95674	3.3407	3.17283	8.39401	6.29932	2.75384	2.17308	4.48464
Achn009341	0	0	0	0	0	0	0	0	0	0	0	0	0	0	0	0	0	0	0	0	0	0	0	0
Achn005441	0.510046	0.964092	1.00168	0.390039	0	1.25068	0	0.955	0.626082	0.703381	1.24278	1.79418	6.4935	6.2914	6.09202	6.45883	3.46857	3.22113	1.95662	1.7314	3.08609	2.87538	2.62404	2.01375
Achn180321	4.64731	5.26683	5.1955	123.972	77.941	69.0748	30.7276	21.9684	54.0904	27.7005	9.62764	27.7264	9.25478	6.45718	10.4338	14.2184	15.538	23.5711	12.4845	4.46169	23.9152	2.751	0.969511	7.85382
Achn129201	39.4538	16.2966	35.7155	17.9278	16.1725	24.8464	14.1076	24.1413	14.0476	32.7756	17.3206	19.4822	13.9658	22.027	19.6596	14.087	5.2684	0	5.904	5.24513	3.81241	2.57631	6.15727	3.49796
Achn001471	13.7112	13.3359	13.0548	6.1231	4.63523	9.10511	13.2825	12.9266	8.26422	21.7699	20.8611	12.7742	14.0848	13.5713	15.8148	8.04272	8.87974	8.19222	14.0293	12.4415	11.9566	13.8627	13.1401	14.2503
Achn308941	0.903241	0.931218	0.332745	0.443852	0.443792	0.761723	0	0	0	0	0	0	5.61604	4.44347	2.05138	2.08544	2.6255	1.56104	0.858184	0.309031	0.77525	0	0	0.076056
Achn210061	1.52931	3.54876	7.65323	0.501826	0	0.156054	0.230839	0.138363	0.137794	0	0	0	19.9972	22.0602	23.3271	0.911261	1.25288	1.3801	0.388151	0	0.786967	0.206889	0	0
Achn222281	13.6714	13.4343	18.189	6.87616	5.30272	5.50471	1.96344	3.75442	3.62827	1.46572	4.26916	5.45335	14.8319	10.2015	12.9797	14.0927	13.6939	5.178	17.1539	32.8815	36.1091	68.7399	34.5039	20.8401
Achn074891	13.7119	14.2137	11.8246	9.22777	5.2336	8.23896	10.9452	11.612	11.0102	17.0882	20.5229	19.5826	9.47838	8.92961	8.07185	4.13835	4.71304	4.72887	5.57531	6.1406	4.98461	10.0972	10.6991	10.6405
Achn301841	0	0	0	0	0	0	0	0	0	0	0	0	3.04511	3.31461	4.05345	2.6298	2.21929	1.75274	2.26155	4.78951	6.71492	5.41544	6.08925	5.42307
Achn334991	7.75816	7.09729	8.67364	5.94077	4.33763	5.07436	8.73923	8.13468	5.92694	6.87936	9.63718	10.0194	4.74359	5.38863	5.73452	3.67073	4.14211	3.74092	3.36454	2.10191	3.94608	12.4923	9.89456	6.28316
Achn282431	4.08234	4.39187	4.01508	2.1973	4.69227	4.28299	0.776111	2.55619	2.1572	1.76003	3.94203	3.32736	9.61808	8.58076	8.22661	4.72934	11.195	8.92213	6.04653	3.74788	6.41019	1.78151	1.53379	1.91942
Achn226991	0	0	0	0	0	0	0	0	0	0	0	0	0	0	0	0.119932	0.111233	0.180364	0.336921	0.639161	0.105709	0.355414	0.046169	0.378892
Achn267431	0	0	0	0	0	0	0	0	0	0	0	0	0	0.200645	0	0	0	0	0	0	0	0	0	0
Achn281161	25.7745	17.289	14.6047	8.17753	8.67015	5.49159	4.36652	1.37384	0	9.02408	5.87204	5.01274	29.6495	16.1917	16.2435	3.59076	4.3663	4.00256	2.79291	1.08984	0.799776	0.210042	0.747684	0.747304
Achn002871	25.4691	23.8342	27.8088	19.9348	15.5524	20.6772	14.819	12.3957	8.17479	24.6369	23.6959	9.03264	52.5764	39.641	40.3094	53.2118	42.6247	50.2545	38.4749	18.5436	21.8487	15.0324	12.7217	18.9805
Achn268391	0	0	0	0	0	0	0	0	0	0	0	0	0	0	0	0	0	0	0	0	0	0	0	0
Achn303571	0	0	0	0	0	0	0	0	0	0	0	0	0	0	0	0.340141	0	0.292635	0.388327	0.716991	0.31885	2.23493	1.65086	0.02247
Achn355621	5.90628	5.299	3.37863	1.14951	0.837232	1.89573	0.712367	1.01021	0.628278	0.93724	0.440097	0.579823	2.40646	3.65076	3.19956	0.895268	0.390968	0.878123	0.297698	0.09918	0.181864	0.171955	0.142931	0.146374
Achn308491	28.5277	22.5785	52.7607	5.20648	9.72485	7.15095	2.98299	1.61112	4.34811	3.26194	1.43297	2.7415	17.3945	14.8656	18.553	5.28141	5.10433	3.66514	1.7654	3.24512	2.85152	1.60785	1.08117	2.44479
Achn175021	1.29846	1.80325	1.71317	0.811839	0.508879	0.634811	0.207707	0	0.22724	0.1113	0.049686	0	0.290566	0.147778	0.148612	0.366257	0.115204	0.283918	0.290882	0.445181	0.952212	0.594587	0.941803	0.925496
Actinidia_chinensis_newGene_9011	0	0	0.144371	0	0	0	0	0	0	0.077804	0	0.100955	0.70691	0.815742	0.724248	0.064879	0.17082	0.112271	0.223973	0.382668	0.084411	0.121099	0.051857	0.537403
Achn389591	0	0	0	0	0	0	0	0	0	0	0	0	0	0	0	0	0	0	0	0.125598	0	0	0	0
Achn062041	136.078	174.993	108.455	60.9313	55.3593	69.1246	62.1586	42.7129	49.414	68.9772	95.3072	54.3219	62.5629	41.461	41.4085	19.9949	19.9855	13.9299	13.8804	26.062	19.7551	36.5729	28.0753	16.9407
Achn371631	1.39765	0	8.5838	3.27484	0	3.98626	9.35674	0	5.19961	0	11.1346	13.8113	0.86267	0.638099	0	0.590169	0	0.397599	0	0.240628	0.096455	0.521001	0.304907	0.310264
Achn286221	22.2675	28.5739	22.1482	16.0051	8.02931	3.32271	3.55923	1.75483	2.49252	1.29836	2.75158	2.2854	2.00162	1.71251	1.705	0.985774	1.27874	0.864124	1.48534	0.803705	1.17046	0	1.08994	0.648883
Achn226661	15.5255	25.1043	12.1822	11.9373	7.43243	6.23726	15.449	10.9849	9.37049	14.0869	27.2555	18.5994	12.2168	7.06532	8.86374	30.571	30.4421	38.9252	49.2748	21.5928	55.9411	13.7723	41.016	40.4523
Achn059891	0	0	0	0	0	0	0	0	0	0	0	0	0	0	0	0	0	0	0	0	0	0	0	0
Achn113021	1.10769	0.757257	0.722538	0.43496	0.212442	0.506869	0.222254	0.108434	0.320551	0.090267	0.244062	0.202479	1.18963	1.80425	1.46509	0.639298	0.305584	1.24705	0.708314	1.03941	1.06544	1.34522	1.73082	2.28366
Achn265001	0	0	0	0	0	0	0	0	0	0	0	0	0	0.152553	0.107362	0	0	0	0.058952	0.059908	0	0.99028	0.107901	0
Achn236101	6.32103	8.09394	1.53052	1.72289	1.57543	1.30037	0.471751	0	0	0	0	0	16.6889	12.6985	6.57016	3.86227	3.25568	2.79918	2.35351	0.838627	0.405119	0	0	0.14524
Achn274871	27.4254	42.736	55.5668	6.32807	3.47836	7.12026	7.48489	1.80544	6.10668	3.66655	4.6794	3.68513	7.04992	6.61524	11.1777	2.33733	2.94321	2.6241	0.905136	1.15048	2.45071	0.513845	0.238694	0.185883
Achn143281	18.6297	21.3924	16.622	14.9497	10.8919	11.6639	16.1431	9.29799	11.7404	24.0548	20.9565	19.3477	7.85359	16.2971	10.4557	13.5568	15.1669	8.19719	14.3253	7.84716	12.4121	1.75144	4.45625	6.72446
Achn096191	0	0	0	0.385174	0	0	0	0	0	0	0	0	0	0	0	0.037428	0	0	0	0	0	0	0	0
Achn085241	0	0	0	0	0	0	0	0	0	0	0	0	0	0	0	0	0	0	0	0	0	0	0	0
Achn007261	250.004	267.99	320.597	174.366	220.894	229.659	219.849	212.174	236.898	147.222	158.199	179.631	192.435	207.773	212.03	161.449	216.362	190.576	213.737	165.456	238.354	289.846	370.256	363.409
Achn377671	5.6303	8.58644	5.78669	6.02238	4.06336	5.61761	5.05102	4.895	6.47419	11.2902	7.26401	6.32484	3.74191	6.25635	5.37125	9.07433	14.6202	18.8913	10.3178	8.7296	12.1524	2.37081	5.93309	9.94767
Achn034871	0	0	0	0	0	0	0	0	0	0	0	0	0	0	0.237264	0	0.151817	0	0.136608	0	0	0.245487	0.217192	0
Actinidia_chinensis_newGene_12154	0.49904499999999996	0.17136200000000001	0.6842799999999999	0	0	0.157839	1.03688	0	0.626123	0.566836	1.36774	1.08331	4.681479999999999	4.70267	5.920051000000001	3.0533609999999998	1.9139890000000002	1.10993	0.9825779999999998	0.369398	0.338568	0.264222	0.337686	1.03067
Actinidia_chinensis_newGene_12155	0	0	0	0	0	0	0	0	0	0	0	0	2.4566529999999998	2.4220059999999997	0	0.85693	1.11282	0.664602	0	0.730581	0	0	1.35882	0
Actinidia_chinensis_newGene_12156	0	0.074706	0	0	0	0	0	0	0	0	0	0	43.9124	36.2092	0	0.052836	31.2219	27.2571	20.0009	0	0.046843	0.151228	0	12.7192
Achn341171	25.2117	23.0072	27.0555	13.7817	10.4735	11.3998	11.4333	10.9794	11.9995	17.579	19.4349	13.8012	19.9812	19.7678	16.7979	19.4427	21.1214	18.3176	21.4024	20.9526	15.8366	25.6913	27.079	27.2915
Actinidia_chinensis_newGene_12150	0	0.518947	0	0	0	0	0	0	0	0	0.09016099999999999	0	2.53123	0.38018799999999997	0.501447	3.07472	0.137869	0.377179	1.86944	1.84336	1.5931899999999999	0.674156	0.11963499999999999	0.220184
Actinidia_chinensis_newGene_12151	46.3943	41.598597999999996	67.6048	27.540139999999997	13.8655	18.7301	25.3204	23.0352	26.836	40.562	22.6552	23.7444	55.2587	68.4104	62.1128	25.2758	12.1815	19.936	6.06371	6.1935	11.1594	4.15043	5.55234	6.65935
Actinidia_chinensis_newGene_12153	0	0	0	0	0	0	0	0	0	0	0	0	1.3096510000000001	0.5460400000000001	3.2262500000000003	1.66728	0.943284	0.807467	3.2638309999999997	2.56118	1.28286	1.98905	3.95333	3.33716
Actinidia_chinensis_newGene_12158	0	0	0	0	0	0	0	0	0	0	0	0	1.5669	1.62158	1.42231	1.03648	0.249772	0.863563	0.152814	0.25609	0.677606	0.55168	0	0
Achn004311	49.7203	56.0683	72.7039	49.4917	51.2469	57.2707	70.6454	51.1789	63.5426	38.4988	49.6719	42.0753	40.203	41.9121	28.1037	46.1949	46.6411	36.9024	28.862	35.4403	25.0844	16.1376	13.1053	28.058
Achn024941	0	0	0	0	0	0	3.30529	0	0	0	2.4877	5.11439	1.1165	3.27947	2.55881	2.60531	3.97581	2.37888	0	1.418	2.54622	0	1.3095	1.80348
Achn204801	6.70806	6.97716	6.7707	1.35421	3.87402	2.75501	0.731363	0.889344	0.792169	0.510435	0.518182	0.557834	3.47965	5.51714	3.08111	4.22205	1.66928	2.9412	0.927669	2.14638	1.61385	5.45446	3.07898	1.42999
Achn142481	0	0	0.17254	0	0	0	0	0	0	0	0	0.199371	0.449108	1.16708	0.817864	0.801412	0.59058	0.372674	0.331568	0.762788	0.772132	0.835994	1.00174	0.504117
Achn019111	18.1032	13.6876	14.5883	23.1515	13.1485	16.0409	23.9086	15.4864	15.7125	19.3051	22.6638	14.0093	7.00044	8.34568	5.99505	11.8793	17.031	16.5628	46.0718	71.0022	29.1747	24.7503	20.3313	17.8109
Achn048361	122.1	113.523	137.712	106.486	77.972	93.7921	77.8918	52.3072	82.5038	69.7432	85.6856	73.8096	83.4864	94.2385	51.546	54.4103	48.3484	47.5028	37.4824	25.0145	27.4389	13.2134	22.2819	21.256
Achn012121	28.7015	26.7987	25.2333	37.6391	18.7295	30.9541	31.4718	29.0451	44.7403	63.5014	37.0396	43.4633	17.6971	18.5073	12.2279	17.1661	15.3218	18.5175	24.6488	18.0567	23.3769	30.0539	45.9522	44.4221
Achn023621	13.8426	12.2394	15.9147	11.3449	8.01712	9.42801	8.1241	7.48067	10.7323	11.9315	12.1195	9.18296	15.3285	13.0495	13.0242	5.93837	7.79103	7.95701	6.66739	7.59004	6.24993	5.7222	6.16374	7.39539
Achn125711	0	0	0	0	0	0	0	0	0	0	0	0	0	3.84562	2.35507	2.06356	1.27187	0	1.49118	0	4.61901	3.36056	2.14586	2.40739
Achn332981	19.4271	20.6796	21.0625	19.3511	8.54937	12.223	18.2052	14.798	17.1569	12.8504	10.6193	12.6424	8.21178	9.43948	7.84422	5.02856	4.38752	3.82797	3.12088	2.86774	2.57489	1.80783	2.53185	2.58355
Achn363151	13.983	23.8635	5.96012	22.7245	17.6078	42.3315	5.27834	9.54908	12.1544	3.14932	5.30444	2.23592	27.1561	20.0124	24.1868	19.9959	15.8921	18.2606	3.94044	6.40638	3.71354	1.7846	5.2295	5.31084
Achn143751	36.5807	57.2468	47.3292	6.91425	4.45332	11.3437	6.14697	3.38127	4.11768	1.13317	0.222314	0.77406	185.535	132.584	167.23	22.7048	32.3897	25.408	11.402	3.35184	13.5314	3.63969	4.99721	3.38723
Achn308231	6.76938	3.96129	11.765	10.2805	13.6354	4.35885	1.25282	1.89016	0.903048	1.42993	0.367382	0.935641	6.69923	9.52963	9.309	12.1069	16.1813	29.3422	6.50124	9.53249	14.9911	12.6914	8.19224	12.6743
Achn180811	0	0	0	0	0	0	0	0	0	0	0	0	0	0.217371	0	0	0	0	0	0.22471	0	0.222404	0.183411	0
Achn109811	5.05443	6.03211	2.82013	4.05016	3.1531	2.17618	4.16765	3.12096	1.50913	6.94255	9.29034	5.39998	2.45834	5.23546	4.69581	6.67424	7.33798	6.75165	5.04026	6.59603	4.66882	7.42742	13.6399	11.4945
Achn319851	3.52673	7.68317	4.15588	1.01671	0.236309	0.316694	0.094253	0.021325	0.019163	0	0	0	11.1883	4.66706	7.82341	1.41203	1.26179	1.65932	0.239539	0.152753	0.582259	0.040117	0	0
Achn129971	0.298208	1.2963	0.7282	0.95098	0.673441	1.02759	0.149249	0.533477	0.396484	3.18396	0.530648	0.36481	1.30543	0.611488	0.409076	0.316404	0.609919	0.88149	1.35503	0.586396	1.11374	0.541091	2.08751	1.79276
Achn300001	10.8844	8.2159	11.3905	1.84513	0.332534	1.81772	2.98475	0.606436	4.13316	3.7569	2.51454	1.66948	10.7434	15.0829	3.72979	5.09344	5.87286	6.85523	1.74459	0.537709	7.4042	1.21143	0	2.88549
Achn241761	0.674036	3.83367	3.24839	0.57162	0.337354	0.519276	1.76558	1.40817	1.29459	5.41341	1.46999	1.66939	7.30242	13.1087	7.69561	3.92101	7.8502	9.60684	2.13502	1.41335	3.63436	3.92026	2.46862	5.5595
Achn032551	0	0	0	0	0	0	0	0	0	0	0	0	0.109391	0	0	0	0	0	0	0	0	0.134758	0	0
Achn178421	0	0	0	0	0	0	0	0	0	0	0	0	1.26011	2.42797	1.52132	0.646286	0.708739	0.899724	0	0.102035	0	1.60922	1.43124	1.66197
Achn065401	2.54225	2.89034	0.636726	0.830558	0.517215	0.115851	0	0	0.106023	0.269893	0	0.638382	5.02507	4.19695	3.21352	1.5414	1.61419	2.09107	1.16875	3.05641	3.49199	5.06506	12.7852	9.85215
Achn174771	5.14344	7.61867	7.05162	1.34645	0.612464	0.39086	2.2171	2.54703	0	3.3665	2.08938	3.07388	3.5211	2.85074	3.13151	1.29906	1.52746	1.28859	0	1.18772	2.28696	2.21236	1.55784	1.60435
Achn244471	0.531083	0.570648	0.47227	0.131091	0	0	0	0.150672	0.218403	0.434456	0.443889	0.234162	0.59845	1.22728	0.282029	0.400434	0.209435	0.164312	0.293591	0.18449	0.041381	0	0	0
Achn309721	0.229208	0.366925	0.318147	0.47016	0.770749	0.093801	0	0.287438	0.121711	0.342762	0.25993	0.190291	0.300617	0.672589	0.403094	7.96376	1.49088	3.56914	1.96459	5.83912	5.10548	1.76577	10.0093	53.9931
Actinidia_chinensis_newGene_9032	0.67466	1.36982	0.315844	0	0	0	0	0	0	0	0	0	1.0438	0.854542	0.926994	0.8411690000000001	0.277486	0.258532	0.240964	0	0	0.051908	0.362009	0.092578
Actinidia_chinensis_newGene_9030	0	0	0	0	0	0	0	0	0	0	0	0	1.2117369999999998	0.233312	0.157632	0	0	0	0.263109	0	0.6102569999999999	0	0	0
Actinidia_chinensis_newGene_9031	3.7605969999999997	11.8847	5.06317	1.6267070000000001	0	0.325579	0	0	0	0	0	0	22.9686	12.771678999999999	17.5233	3.23656	3.17085	2.10876	1.07456	0.931267	2.42554	0	0	0.149637
Actinidia_chinensis_newGene_9036	0	0	0	0	0	0	0	0	0	0	0	0	0.507321	0.665957	3.15862	0.674725	0.543462	0.075567	0.404434	0.757076	0.441499	0	0.8644639999999999	0.318011
Actinidia_chinensis_newGene_9037	0	0	0	0	0	0	0	0	0	0	0	0	0.424242	0.847982	1.21233	1.06081	0.450905	2.07291	0.063551	0.108239	0.699808	0.838094	0	0.137704
Achn134411	0	0	0	0	0	0	0	0	0	0	0	0	0.680155	0	0	0.381894	0.712951	0	0	0	0.367264	0	0	0
Achn061531	39.1819	44.6246	46.0322	40.3719	34.8533	31.6118	52.2279	49.115	48.9988	33.4877	40.4562	41.982	74.9838	56.8311	55.4352	62.6167	71.5123	74.6817	91.8228	77.0119	90.3877	59.9862	51.0836	58.6721
Actinidia_chinensis_newGene_9038	0	0	0	0	0	0	0	0	0	0	0	0	2.20769	1.9699650000000002	0	0	0	0	0.277519	0.356176	0.208721	1.70772	0	1.35991
Achn294851	15.0898	10.1329	19.9298	19.4283	37.2505	11.2334	6.62238	5.32327	10.6058	12.1846	7.62549	10.6547	13.5824	16.2507	16.0138	25.3713	46.8951	41.4616	19.391	26.9153	18.8432	18.586	14.674	20.352
Achn246881	3.38624	0	0	2.03688	0	0	4.29863	0	2.92856	1.16836	4.18068	1.91192	2.60241	0	3.98281	2.2195	3.36692	3.38957	2.72569	4.32052	4.57305	6.7576	5.34493	6.71729
Achn229501	0.455712	0	0.350703	0.299156	0	0.594452	0	1.57313	0.171843	0	0.270331	0.806542	2.93548	2.28792	2.57184	9.16856	5.04886	3.9292	8.69169	17.3595	2.72723	1.04758	0.762543	1.42456
Achn300701	0.982933	0.261067	0.44312	0.147518	0.670804	0.012845	0.208119	0.646862	0.485271	0.048495	0.380685	0.03355	0	0.083473	0	0	0	0.006979	0.088956	0.295673	0.260593	0.742046	1.41927	1.90701
Achn007751	320.724	197.867	358.509	354.335	456.079	503.142	927.51	1109.81	715.257	688.579	967.663	427.58	95.5275	97.4422	104.667	151.739	138.157	157.039	309.504	272.669	281.825	106.937	104.88	141.054
Achn008921	0	0	0	0	0	0	0	0	0	0	0	0	0	0	0	0	0	0	0	0	0	0.413582	0.113987	0
Achn381021	0	0	0	0	0	0	0	0	0	0	0	0	0.902782	0.131524	0	0.149676	0.115228	0.207913	0	0.728081	0.192576	0.566777	0.923355	0.61672
Achn286981	34.5556	36.2309	45.0778	27.6084	21.3103	24.5413	13.1147	12.1245	13.5164	14.8649	11.1829	15.0268	46.7803	47.193	37.4403	28.78	29.2481	23.5327	17.9716	10.4587	16.9946	6.85128	7.26938	9.5692
Achn354281	0	0	0	0	0	0	0	0	0	0	0	0	0	0	0	0	0	0	0	0.147208	0.380585	0.159979	0.215457	0
Achn230621	0	0	0	0	0	0	0	0	0	0	0	0	0	0	0	0	0	0	0	0	0	0	0	0
Achn264751	151.244	140.05	103.115	52.3649	64.6276	52.7204	35.2806	22.9947	22.2975	13.2854	13.4151	11.0034	79.4269	79.6771	68.3666	71.4964	66.5793	165.99	39.0905	20.4415	46.9452	9.28688	9.02943	10.1754
Achn239901	24.8801	19.4111	22.0302	28.0526	24.8842	26.44	23.7299	26.6249	43.4161	37.3442	25.1346	25.9157	27.8379	36.2051	22.0204	16.6055	15.8978	16.1377	15.2767	8.61943	14.7894	4.81802	5.10246	8.55712
Achn003041	13.3691	21.3746	25.8758	11.5417	3.39945	8.80907	12.8872	12.2365	10.5749	19.8167	11.6307	26.2966	9.77041	9.03869	7.89751	8.45938	5.58775	4.81191	8.43719	7.05767	12.0506	16.7025	12.3458	15.5187
Achn335221	27.8567	58.7058	10.2653	7.75799	8.69251	7.29284	0.839284	0.757189	6.33543	0.356415	0.075892	0.418434	107.561	92.951	54.8832	31.0447	45.8978	23.5813	14.574	21.3792	9.41391	25.3701	12.9775	6.17051
Achn327901	25.5808	19.4033	35.11	13.8399	13.9911	9.08039	6.73597	5.08695	7.28621	11.458	7.25352	7.93346	11.6051	15.5067	13.1144	4.64777	2.79677	3.74891	3.36167	3.26289	4.18049	1.91949	2.18075	5.01404
Achn084591	3.54118	1.76453	3.1581	0.18372	0.144905	0.157193	0.081665	0	0.07135	0.066273	0.783487	0.062122	0.602215	0.847243	0.111917	3.98135	3.87841	5.33354	2.80959	0.619896	4.27983	0.286097	0.500116	1.55282
Achn048981	4.03564	5.8939	0	42.1418	41.6759	16.6371	5.91626	11.3515	4.57496	10.6333	21.6972	12.8672	12.8422	6.96347	11.5341	15.4891	45.1582	40.9528	12.5347	7.47353	10.79	18.417	6.12129	9.88155
Actinidia_chinensis_newGene_10484	0	0	0	0	0	0	0	0	0	0	0	0	0.174976	0.067647	0	0.221792	0.065292	0	0.646445	2.15947	0.144027	10.0886	12.2983	3.10046
Achn137941	0	0	0	0	0	0	0	0	0	0	0	0	0	0	0	0	0	0	0.055509	0	0	0	0	0
Actinidia_chinensis_newGene_13205	0	0	0	0	0.216687	0	0	0	0	0	0	0.164826	0	0.636631	0.439315	6.56716	3.07265	5.14834	0	22.8873	15.9669	28.6204	34.0937	15.7733
Actinidia_chinensis_newGene_13204	0	0	0	0	0	0	0	0	0	0	0	0	0	0	0	0	0	0	0	0	0	0.061328	0.669388	0
Actinidia_chinensis_newGene_13203	0.509372	0.22409300000000001	0	0.09178	0.05453	0	0	0	0	0	0.107104	0.048447	1.22768	9.432293999999999	0.886356	2.65236	1.3773469999999999	3.39762	1.76179	5.81269	2.47859	0.103095	0.365059	1.42592
Actinidia_chinensis_newGene_13201	0	0	0	0	0	0	0	0	0	0	0	0	0	0	0	0.424914	0.561715	0	0	0.348613	0	0	0.372659	0.837716
Actinidia_chinensis_newGene_13200	0.056344	0.175513	0.166105	0	0.198848	0	0	0	0.09955	0.13685	0	0	1.23559	0	0.203113	0.339563	0.227431	0.106595	0.095496	0.469523	0.344745	0.500929	0	0
Achn223901	0	0	0	0	0	0	0	0	0	0	0	0	0	0	0	0	0	0	0	0	0	0	0	0
Actinidia_chinensis_newGene_13209	1.65227	2.84648	3.7587	0	0.171058	0	0.628117	0	0.80618	1.75277	1.98185	1.99399	9.34884	9.9756	11.445	4.68834	7.50314	1.18245	2.82711	6.21142	1.78104	3.19321	3.43838	4.24364
Achn269251	4.41683	6.18973	4.70769	1.321	0.858857	0.948261	1.31674	1.88978	1.07334	2.22734	3.07995	3.85491	7.08109	6.06587	6.42006	2.96607	4.07941	4.96641	3.76226	5.60791	3.39923	6.42593	5.1849	6.12795
Actinidia_chinensis_newGene_8343	0.148968	0.089872	0.098004	3.69614	5.20593	3.88344	4.8078449999999995	4.16568	4.0414	11.959389999999999	13.9663	19.4417	1.12798	1.82205	2.4925040000000003	4.30491	2.24455	2.8421580000000004	5.14471	4.46841	9.05555	55.231866999999994	54.54151399999999	36.0802
Achn162091	8.72124	6.59718	13.1546	5.29767	2.85409	4.10844	3.37962	1.84475	3.0473	4.476	2.76274	2.06417	3.47575	5.4833	3.22111	2.88523	2.67622	3.38945	4.9795	3.97944	3.55054	2.16065	2.86197	4.43561
Actinidia_chinensis_newGene_9113	0	0	0	0	0	0	0	0	0	0	0	0	0	0.435498	0.996118	0	0.777115	0	0.446143	0	1.20161	1.65215	0.747902	2.98446
Actinidia_chinensis_newGene_8346	0	0	0	0	0	0	0	0	0	0	0	0	0	0.062279	0	1.26521	0.199271	0.766954	2.76708	10.1225	4.42174	10.9359	2.96444	8.8689
Actinidia_chinensis_newGene_4997	0	0	0	0	0	0	0	0	0	0	0	0	1.4341409999999999	1.6845970000000001	1.72037	2.3325069999999997	0.603721	1.97766	0.9320470000000001	0.7963319999999999	1.58862	0.605505	2.39366	0.735642
Actinidia_chinensis_newGene_8349	0	0	0	0	0	0	0	0	0	0	0	0	0.9591740000000001	0.736337	0.7236360000000002	0.598369	0.217187	0.723768	0.635908	0.7309209999999999	1.1365	0.5589959999999999	1.9543009999999998	1.02683
Actinidia_chinensis_newGene_8348	0	0	0	0	0	0	0	0	0	0	0	0	0	0	0	0	0	0	0.063919	0.341763	1.38534	1.4297819999999999	0.37345	0.377341
Achn327071	11.1554	10.3591	9.13876	8.00578	11.9017	8.95677	11.9307	11.7763	13.676	12.6648	13.8661	15.885	13.3641	12.7892	16.2113	18.2941	12.1115	11.243	21.8895	28.5405	24.6708	40.4392	33.02	27.4513
Achn205041	0	0	0	0	0	0	0	0	0	0	0	0	6.71256	6.05865	3.31686	3.35431	3.67218	0.706951	2.38174	0.41708	2.64858	3.64872	6.03891	1.71689
Achn166961	0	0	0	0	0	0.080364	0	0	0	0	0	0	0	0	0	0.267733	0	0.062904	0.226522	0	0	0	0	0
Achn088791	22.6478	19.557	23.2136	25.5974	17.9331	26.0981	19.2649	24.8407	22.8193	36.0937	28.0504	31.825	15.1532	15.416	11.7614	9.88081	11.3776	10.2859	10.332	14.7245	8.131	6.95904	8.14263	9.88577
Achn025701	0	0	0	0	0	0	0	0	0	0	0	0	0.756101	1.73055	1.46995	0.397882	0.919443	1.18293	0.312765	0.557352	1.52925	0.487422	0	0.15841
Achn084621	22.2588	19.5317	23.2691	29.7157	28.1555	26.2017	34.4405	24.2458	40.8886	45.1514	27.6004	43.2037	45.717	40.0126	40.6712	18.6191	26.5435	27.2595	25.7076	20.9245	30.4136	30.1203	42.891	45.2169
Achn173461	8.25043	11.4376	6.93092	27.9711	14.9229	16.7258	53.1701	50.1933	60.0466	101.731	137.394	71.8777	4.64854	5.02988	6.21711	8.04452	8.92097	10.749	14.6711	16.5846	17.7401	22.9691	28.5721	26.4159
Achn201971	1.13797	0.778031	0.672993	0.555865	0.354505	0.421702	0.278303	0.440992	0.574146	1.30607	0.803792	0.701668	0.554396	0.375355	0.674709	0.225032	0.300184	0.218738	0.057405	0.096546	0.12554	0.214293	0.432591	0.406
Achn160051	6.89717	2.64816	3.08184	15.1031	34.236	38.3141	59.4778	64.7476	59.68	21.7699	41.4295	44.2779	3.00918	5.48295	2.8535	3.49226	4.43539	4.1367	9.23586	11.3803	3.65246	5.91282	8.97083	9.81697
Achn186301	8.69331	9.87962	7.9572	6.63167	3.81376	3.68764	4.0525	4.90609	4.75647	5.09171	8.19938	4.73524	4.67752	6.80195	5.22656	3.78392	3.81129	4.61025	3.07532	4.16059	4.75441	3.60035	4.95917	5.42766
Achn240411	11.9042	13.9259	11.2735	7.45121	3.12296	5.00181	6.40324	4.71183	5.37218	6.41801	6.39879	8.13068	11.2509	16.5362	20.315	9.86821	8.35043	4.27728	10.3782	10.3063	8.05325	12.765	14.8147	21.5554
Achn208831	0	0.182961	0.286114	0.325763	0.168444	0	0	0	0	0.208463	0	0	0	0	0	0	0	0	0	0.160122	0	0	0.126721	0
Achn182411	2.51947	1.42638	1.46671	0.508683	0.327674	0.212083	0	0.299534	0.151283	0.424152	0.123372	0	1.61143	2.79215	0.670944	0.695526	0.385276	0.463709	0.523335	0	0.136743	0	0	0.13571
Achn127531	16.6821	17.225	16.3073	6.57252	4.55305	6.82041	6.83311	7.38545	5.90165	12.4951	12.3771	12.8125	24.1027	22.2968	26.3553	120.429	106.821	116.454	83.0596	88.7233	62.0352	72.3787	65.083	64.3388
Achn123091	0.458459	0.465312	0	0	0	0.100599	0.374217	0	0	0.225339	0.309966	0.298632	0	0.695927	0.328633	0	0	0	0	0	0	0.747894	0	0.191188
Achn130951	0	0	0	0	0	0	0	0	0	0	0	0	0	0.388352	0.519655	0	0	0	0	0	0.090434	0	0	0
Achn376071	0	0	0	0	0	0	0	0	0	0	0	0	0	0	0	0	0	0	0	0	0	0	0	0
Achn373001	0.551672	0.477018	0.141363	0.181042	0.527024	0	0.826796	0	1.03615	2.16252	0.671767	1.4868	6.32024	6.17054	3.18525	1.09493	0.618487	3.64874	0.092539	2.96267	1.01674	5.59966	2.9418	5.56144
Achn378331	0	0	0	0	0	0	0	0	0	0	0	0	0	0	0	0	0	0.320896	0	0	0	0.157259	0.765459	0.275183
Achn375521	0	0	0	0	0	0	0	0	0	0	0	0	0	0	0.27227	0	0	0	0	0	0	0	0.456331	0
Achn202771	0	0	0	0	0	0	0	0	0	0	0	0	0	0	0	0	0	0	0	0	0	0	0	0
Achn071581	1.48835	0.312215	0.850982	0.114713	0	0.569143	0.847171	1.22064	0	2.59716	1.45702	1.44809	10.4334	14.8977	11.2349	11.3468	9.53201	9.63392	9.77232	8.8479	13.8991	19.2706	15.3253	19.2104
Achn120541	36.7893	42.769	16.7175	91.0205	84.5318	160	42.948	46.9505	37.4618	30.4737	70.3546	62.044	23.2477	25.5985	24.5264	154.259	73.4041	93.4096	63.6751	59.7653	55.9025	121.067	59.4301	73.1605
Achn013381	1.35598	0.561595	0.863042	0.116424	0.036327	0.21232	0	0.069431	0	0	0	0.067093	1.17757	1.42678	0.127673	0.114116	0.184275	0.309307	0.163231	0.056218	0	0.532136	0.576574	0.121658
Achn351691	27.8115	20.0273	31.8997	26.1967	22.3716	20.2558	15.2367	13.3093	22.1197	9.19404	8.11226	10.9838	14.3724	19.5666	11.3241	17.8169	11.2729	13.7695	13.5163	10.7787	12.9152	14.1361	6.74674	12.4677
Achn252441	30.2476	20.2218	35.7887	34.6375	25.0645	29.6223	32.1153	27.6607	36.9454	38.6654	39.1262	37.4665	15.0993	21.781	12.1794	10.7245	12.6397	10.6559	9.22288	6.2456	8.63338	3.071	5.06448	5.06977
Achn372751	0	2.16089	0.913125	0	0	0	0	0	0	0	0	0	0	0	0	0	0	0	0	0	0	0	0	0
Achn277001	14.8251	9.22739	19.0797	0	0	0	0	0	0	2.86994	2.46014	2.44839	4.34406	2.922	5.76223	0	0.439272	0.814463	0	0.723191	0	0.556895	0	0
Achn006401	0	0	0	0	0	0	0	0	0	0	0	0	0	0.487856	0	0	0	0	0.091601	0.144511	0	0	0	0.532565
Achn130861	0	0	0	0	0	0	0	0	0	0	0	0	0	0	0	0	0	0	0	0	0	0	0	0
Achn055581	3.56358	3.65074	3.03162	1.0274	0.52216	0.799474	0.661052	0.589536	0.502317	0.737696	0.824206	0.757693	2.88035	1.69576	2.14792	1.89066	2.20109	2.84903	2.00072	1.28548	1.41486	0.482388	0.401911	0.93689
Achn079351	1.43641	1.74726	0.533601	0.578558	0.482299	0.163971	0	0	0.073883	0.065139	0	0	2.51015	2.40122	1.52516	0.760618	0.679498	0.393473	0.045578	0.078788	0.047031	0	0.056565	0.166531
Achn318811	17.4259	15.6858	15.164	10.706	7.05052	7.14095	11.3854	10.4866	9.50252	17.0982	18.8885	19.2737	15.4768	14.1357	13.4105	11.8243	14.7942	12.6709	8.90127	16.8418	12.6138	15.4215	19.8066	19.9903
Achn325411	0	0	0	0	0	0	0	0	0	0	0	0	0.342743	1.45004	0.795517	1.11427	1.62568	1.80338	0.811387	1.08781	2.35015	0.625479	0.23447	0.517019
Achn002311	0	0	0	0	0	0	0	0	0	0	0	0	0	0	0	0	0	0	0	0	0	0	0	0
Achn077321	21.5362	21.8097	13.9878	6.76065	9.72103	6.54944	5.59174	13.3618	6.25448	9.7975	12.6139	7.12057	19.3834	13.0754	16.2133	22.8429	28.1408	20.0967	42.7903	40.6999	35.5735	26.7794	43.157	39.9627
Achn243261	0	0	0	0	0	0	0	0	0	0	0	0	0	0.085558	0.200238	0	0	0.031893	0	0	0	0.137029	0	0.220853
Achn334171	0	0	0	0	0	0	0	0	0	0	0	0	0	0	0	0	0	0	0	0	0	0	0	0
Achn323761	2.63252	3.69783	4.11042	0	0	0	0	0	1.25276	0	3.23319	1.14676	11.4487	14.4725	13.4695	8.05408	7.38209	8.30943	4.853	5.60497	6.15626	0	3.41014	5.4232
Achn070981	4.10625	4.2695	2.39938	2.92548	1.27667	1.64781	1.31942	0.893532	1.26316	2.63949	2.97027	1.97917	3.78665	3.25335	1.49911	7.04184	14.9828	7.94496	8.68545	7.37358	2.45976	0.056428	0.110709	2.22793
Achn001751	5.94312	8.60726	2.5401	1.66348	0.536988	0.991911	1.01566	0.39796	0.843059	0.692037	0.722522	0.716276	4.06534	2.38885	2.48724	2.05671	2.84502	1.83004	0.3861	0.564412	1.0452	0.045289	0.035604	0.055257
Achn238361	7.37181	5.52697	7.35985	4.70418	7.29154	2.61147	5.15515	3.67082	7.20655	9.54497	8.59162	4.87405	19.0934	23.1625	17.4944	11.4951	8.19342	11.0821	9.04917	7.02203	10.7283	2.62666	2.7641	5.56433
Achn358701	9.47257	9.73712	9.6359	9.53049	13.5371	8.15584	6.32557	4.25456	2.1028	2.4063	3.01705	2.83088	7.53329	7.01183	5.39583	0.637779	0.999493	1.90605	2.12949	2.2674	7.91648	1.93607	1.39038	1.93965
Achn330881	0	0	0	0	0	0	0	0	0	0	0	0	0.113417	0.374457	0.353593	0	0	0	0	0	0	0	0	0
Achn161611	2.89161	2.86573	1.96766	0.926437	1.18546	0.394212	0.88504	0.639554	0.662446	2.25317	2.87589	2.46975	1.61223	1.39932	0.58295	0.588055	0.928337	0.329867	0.265507	0.616762	0.800726	3.69083	1.07061	1.78337
Achn071631	7.09706	7.98222	7.95669	1.6549	1.07891	0.720503	0.13395	0	0	1.60196	0	0	6.10417	4.68617	3.56005	1.28069	1.06275	3.30382	2.17262	1.17575	1.07427	0.967441	0	0.149313
Achn000801	26.7633	21.2908	17.9139	15.3758	12.9338	15.3384	23.4443	22.9743	22.1931	35.6215	52.6815	52.6118	29.9794	35.4681	37.1619	24.0363	25.4756	27.8629	40.8764	45.9203	42.4695	52.5955	51.0351	54.2459
Achn343161	0	0	0	0	0	0	0	0	0	0	0	0	13.6433	16.0997	9.57974	9.55049	9.47012	6.48868	6.62498	4.97943	7.72718	2.08308	4.66707	3.42286
Achn005831	0	0	0	0	0	0	0	0	0	0	0	0	0	0	0	0	0	0	0	0	0	0	0	0
Achn239011	0	0	0	0	0	0	0	0	0	0	0	0	2.27887	1.09184	0.906705	0	1.28621	0.903443	0	0	0	0.49363	1.12721	1.05966
Achn357141	35.4032	22.7483	18.0123	47.9379	22.1485	29.701	68.521	30.3493	40.8536	3.28573	2.96463	3.05808	8.91733	13.9509	8.39543	57.8035	51.2733	49.6977	34.7807	70.6248	36.0652	36.5548	22.2627	25.0622
Achn166341	31.227	15.261	21.402	1.06223	0.27751	0.430174	0	0.708314	1.26422	2.00054	3.02905	7.02769	22.6935	15.4937	16.2509	1.54223	1.20531	1.21988	0.408648	0.632657	0.436786	0.986525	0.407427	0.433618
Achn295811	0	0	0	0	0	0	0	0	0	0	0	0	0	0	0	0	0	0	0	0	0	0	0	0
Achn356621	31.1869	35.7185	27.4887	15.0372	8.01989	9.71436	6.19977	5.8773	4.67904	18.6748	23.5125	14.2819	22.6516	20.5651	25.067	12.7572	16.7661	15.8987	10.9052	6.11527	11.6155	9.2224	12.6815	16.5372
Achn218641	0	0	0	0	0	0	0	0	0	0	0	0	0	0	0.172652	0	0	0	0.081064	0.057552	0	0	0	0
Achn352531	18.8545	15.8619	15.5771	14.3522	8.17641	15.0996	19.3302	16.1168	14.5497	89.9401	22.0831	21.8299	4.59337	6.67978	4.57767	2.93137	2.37595	3.27093	5.61364	4.37	4.06997	3.82939	4.30099	4.26529
Achn038151	0	0	0	0	0	0	0	0	0	0	0	0	0	0	0	0	0	0	0	0	0	0	0	0
Achn139891	7.94107	5.3146	8.31849	2.11335	0.997544	2.03846	0.608221	0.764966	0.765387	0.839869	0	0.635972	5.29519	2.3813	2.16937	1.29323	0.792557	0.742706	0.270977	0.370457	1.27269	0.200976	0.243	0.194807
Achn072581	0	0	0	0	0	0	0	0	0	0	0	0	0	0.103681	0.121764	0	0.046082	0.086503	0.054154	0	0.168768	0	0.230116	0
Achn204391	0.414888	0.485009	0.585846	0.063452	0.00918	0.070926	0	0	0	0	0	0	0	0.52651	0.204462	0.086896	0.097328	0.084591	0	0	0.053719	0	0	0
Achn376691	143.142	144.93	132.438	153.777	138.73	163.355	123.593	132.459	163.301	107.747	85.938	103.747	72.8902	75.943	68.4901	49.5831	45.907	47.5785	59.5935	41.1981	56.7876	25.5949	18.0368	33.9629
Achn281351	22.0242	22.4534	16.8495	12.8065	11.1843	15.7036	19.3853	15.7117	13.2108	14.3377	22.5959	14.3562	19.6947	25.1695	22.3065	12.6998	12.908	12.2599	8.1689	9.6041	6.56625	10.6381	11.6596	13.2082
Achn091071	3.45341	5.42395	4.37053	0.146153	0	0.62175	0.06843	0.169463	0.121191	0.114109	0.230496	0.0333	31.4027	26.5295	26.7521	6.53428	4.25041	5.59929	1.9366	1.20133	2.40719	23.4525	5.87006	6.57519
Achn243191	0	0	0	0	0	0	0	0	0	0	0	0	0	0	0	0	0	0	0	0	0	0	0	0
Achn113271	21.7989	21.6776	21.1339	9.79554	11.7054	7.04374	12.0498	10.8367	7.74587	7.92128	13.5083	10.7142	10.8351	10.5443	13.1078	13.5277	24.2741	24.514	11.2801	14.9491	9.61831	3.16402	7.6678	11.9216
Achn030301	0	0	0	0	0	0	0	0.124314	0	0	0	0	0	6.35659	8.70229	1.18337	0.26749	1.25953	0	0.73791	0	0	0.079499	0
Achn170841	0	0	0	0	0	0	0	0	0	0	0	0	0.837492	0.631739	1.09714	0	0	0	0.097258	0.79221	0	0.267265	0.12477	0.097862
Achn326291	162.757	187.036	176.016	169.012	178.162	202.136	129.325	146.871	123.949	120.376	114.215	120.21	87.2382	66.4888	81.8373	76.0511	73.2839	92.7462	79.999	59.6159	88.9101	114.851	101.881	84.4211
Achn158791	0	0	0	0	0	0	0	0	0	0	0	0	0	0.759274	0.281621	0	0	0	0	0	0	0	0	0
Achn093501	5.23065	0.221198	3.50178	0.630499	0	0.961337	0.201244	0	0.435025	0	0.736452	0	3.42792	0.328729	1.08036	3.05514	0.45029	0.523587	0.288069	0	1.32799	0.547237	0	0
Achn352281	0	0	0	0	0	0	0	0	0	0	0	0.0329	0.004569	1.53886	0.40558	0.004568	0	0	0.2328	0.073888	1.67014	0.796778	0	0.902561
Achn374691	38.779	182.855	167.268	14.2073	11.0355	5.89389	1.95225	1.56293	1.19055	2.92035	2.22438	2.2096	113.85	175.731	421.736	23.5492	62.68	25.4453	8.47638	4.66627	8.43914	0.156565	0	0.766582
Achn253711	0	0	0	0	0	0	0	0	0	0	0	0	0.608516	0.287293	0.988601	0	0	0.540494	0.533822	0.42351	0.714442	0	0.130315	0
Achn057931	0.914991	0.841184	1.33478	2.42751	8.24774	2.20198	1.11227	1.6902	0.442726	0	0.698066	0.152717	1.56158	1.07152	1.02311	8.47595	7.27378	24.791	6.71174	8.01955	13.4687	2.90342	1.57128	1.7673
Achn121631	4.1043	7.6921	0.634613	22.033	19.006	15.5385	0.767112	42.1622	1.3405	0.570608	0.927931	2.27864	15.4711	12.3387	5.15802	7.33988	5.70703	5.12566	2.87013	1.87851	1.88334	0.156333	0.623096	0.620395
Achn040531	0.897035	0.400173	0.680863	1.5542	2.09967	2.32594	1.99334	1.70604	1.60134	2.7564	2.97379	3.71422	1.52823	0.911247	0.79531	0.786415	0.740029	1.08823	0.371944	0.91168	0.224326	0.706628	0.365303	0.453131
Achn038481	0	0	0	0	0	0	0	0	0	0	0	0	0	0	0	0	0	0	0	0	0	0	0	0
Achn209011	2.45837	1.78697	4.18397	2.29424	9.02155	5.93203	4.23885	10.6974	6.01717	3.10306	3.27169	4.75273	7.55283	7.66574	10.7388	10.5935	7.1602	8.37866	14.0028	34.1644	34.8308	13.7139	7.33341	10.3599
Actinidia_chinensis_newGene_10167	0	0	0	0	0	0	0	0	0	0	0	0	0.778814	0.497413	0.50678	0.156697	0.332046	0.25174	0.053685	0.151665	0.109222	0.227581	0.174316	0.32930000000000004
Achn287421	0	0	0	0	0	0	0	0	0	0	0	0	0	0	0	0	0	0	0	0	0	0	0	0
Actinidia_chinensis_newGene_10165	0	0	0	0	0	0	0	0	0	0	0	0	1.76122	2.4263	1.37588	1.12584	0	0.196977	1.34667	0	0.547429	0.225748	0.126688	0.67673
Achn214871	1.0571	1.76474	0.986463	0.739163	0.259579	0.353166	0.401144	0.296864	0.277736	1.01439	1.43705	1.26552	3.84515	6.05879	8.23024	3.26956	10.5874	11.09	9.99141	1.16702	1.44946	7.71418	7.46255	9.66648
Achn341541	321.827	467.354	308.273	330.678	300.734	308.983	416.96	311.402	426.356	285.638	221.468	239.772	159	167.565	203.516	139.884	111.585	151.249	174.388	134.658	149.808	74.1547	81.545	75.3091
Actinidia_chinensis_newGene_10161	6.50373	5.73512	8.75273	2.63243	5.05885	7.00998	2.14396	1.13908	1.94574	1.02919	0.527054	1.26655	6.096080000000001	5.67265	7.64227	7.8335170000000005	3.7250550000000002	6.151592000000001	1.84879	1.72972	4.74028	0.314969	1.49842	0.780759
Achn200731	7.83798	5.92628	10.8847	2.67704	0	2.8317	2.69118	1.6998	3.54922	2.74365	4.07882	2.2524	12.7807	9.51229	9.81972	3.29421	6.24976	6.99267	4.51873	8.53472	6.92281	6.25981	6.42895	9.8902
Achn152831	18.2517	17.1314	21.4822	13.5009	11.5932	12.3177	12.3083	11.5982	12.9311	10.9736	10.8003	8.76587	37.1814	37.4275	39.1623	114	111.869	140.443	45.7431	50.3109	50.3082	19.5983	25.6094	47.7819
Achn227461	0.354028	0.159834	0	13.4613	7.45848	22.8073	25.0651	11.7963	12.9477	18.049	14.2979	19.3139	0.739196	2.68073	1.34622	48.4817	42.024	64.3138	60.9761	56.9985	49.3768	37.4252	34.9933	34.162
Actinidia_chinensis_newGene_10168	0	0	0	0	0	0	0	0	0	0	0	0	0.089877	0.477503	0.45865	0.111637	0.229888	0	0.401782	0.17123	0.031119	0	0.204252	0.202242
Achn124041	33.4183	32.7037	35.6329	24.1015	16.877	16.1571	17.2133	8.63449	15.4635	22.9664	27.5174	20.7367	101.631	115.018	82.6888	81.6116	58.7446	67.5568	53.8266	33.3731	44.3345	25.8842	34.5331	38.7361
Achn073981	17.4457	14.8361	15.0776	3.47437	1.92003	1.91744	2.3763	4.34447	3.37427	7.98391	7.67064	5.99728	10.5414	10.1505	9.66751	2.49147	3.27088	2.93579	4.21408	2.89258	2.75473	4.22742	4.27058	4.83761
Achn080621	3.38993	2.27925	2.02371	0.839368	0.494684	0.312973	0	0.247714	0.467739	0	0	0.097305	6.63567	4.70272	5.77177	0.786603	1.49529	1.57945	0.200318	0.215409	0.2318	0.339879	0.167836	0.336272
Achn254841	0.145261	0	0	0	0	0	0	0	0	0.120916	0	0	0	0.520657	0	0.074494	0	0	0	0	0	0	0.22208	0
Achn354381	0	0	0	0	0	0	0	0	0	0	0	0	0.808488	0.718825	0.342443	0.188588	0.551441	0.45172	0.337138	0.821137	0.460954	0.51752	0.739814	0.804091
Achn159771	9.75299	12.1377	6.3273	22.5199	67.1903	5.46441	2.34355	4.20327	2.87531	1.96242	1.69386	1.85372	19.6319	13.8086	10.9044	7.31259	12.6869	20.4794	7.57658	9.4865	10.668	14.3323	3.28013	11.0746
Achn293221	0.669541	0.944096	0	0	0	0	0	0	0	0	0	0	0	0	0	0.124095	0	0.133747	0	0	0	0	0	0
Actinidia_chinensis_newGene_5937	1.54227	1.49714	0.114807	0.360216	0.460201	0.157803	0	0.088316	0.115346	0	0.03149	0.048201	1.66279	1.9875	0.961446	0.666159	0.598188	0.355208	0.132277	0.195181	0.149745	0.050398	0.116954	0.049796
Actinidia_chinensis_newGene_5936	1.1139130000000002	2.0932500000000003	0.937713	0.518551	0.378744	0.627643	0.45362	0.182975	0.23259	0.168724	0.531384	0.256594	0.731603	0.727764	0.429454	0	0.22616899999999998	0.152468	0.113265	0.134458	0.523738	0.348813	0.136779	0.216901
Actinidia_chinensis_newGene_5934	6.59069	7.50818	6.91566	2.44802	2.01231	1.86199	1.07321	0.672747	2.52593	4.36864	2.86945	3.60888	8.65793	8.7835	7.99353	8.60932	5.32539	3.8904	4.23292	3.95174	4.15621	6.08199	5.01402	5.8295
Actinidia_chinensis_newGene_5933	0	0	0	0	0	0	0	0	0	0	0.479918	0	0.799453	0.651583	0.602602	0.204668	0.153119	0.47736199999999995	0.787548	0.745101	0.383744	1.14969	0.190392	0.633301
Achn390931	0	0	0	0	0	0	0	0	0	0	0	0	0	0	0	0	0	0	0	0	0	0	0	0
Achn125391	9.04374	5.31436	4.29451	3.07591	2.60006	3.31825	3.46087	5.44908	2.87006	4.71716	4.81485	6.35326	4.77456	4.52678	2.99627	3.86859	2.062	7.04317	4.55267	2.99792	2.96496	4.45093	2.28718	5.09948
Achn321111	0	0	0	0	0	0	0	0	0	0	0	0	0.192922	0	0	0	0	0	0	0.089444	0	0	0.172417	0
Achn158421	0.814399	0.513246	1.88035	1.49845	0.264509	1.07291	0.239268	1.7412	2.02457	0.323297	0.186908	0	6.06944	2.56191	4.34007	1.14912	1.57728	1.14432	2.71944	1.17031	1.21191	0.097326	0.461228	0.107036
Actinidia_chinensis_newGene_5938	0	0	0	0	0	0	0	0	0	0	0	0	0	0	0	0.037395	0.053565	0.026294	3.03885	1.24795	6.871411999999999	2.46467	5.17192	2.14785
Achn374341	12.853	13.2658	10.4097	9.98858	6.14497	8.09283	10.2718	9.70387	10.4039	12.0416	12.8989	13.9473	9.0117	11.7764	10.8894	4.05996	6.02854	6.16113	7.48923	10.0779	7.59582	11.0401	17.1708	14.2486
Achn368661	2.3303	1.58193	1.18117	0	0	0	0	0	0	0	0	0	0.651379	1.34022	0.612863	0.065798	0.308046	0	0.137405	0	0	0	0	0
Achn296541	2.34475	4.05098	4.03597	1.5717	3.47681	5.77682	2.4991	10.1588	3.67493	4.5005	6.2624	3.31082	40.038	54.1511	40.7538	39.2663	56.4236	49.8827	14.4432	11.5552	14.2063	9.12269	5.02013	9.36868
Achn246921	0	0	0	0	0	0	0	0	0	0	0	0	0	0	0	0	0	0	0	0	0	0	0	0
Achn082661	46.404	49.7956	34.0116	50.7638	52.8966	72.8431	92.8763	103.653	91.7277	71.8134	91.0773	94.7759	56.7456	41.3834	58.4372	57.4535	64.3149	69.4058	49.2714	53.6245	41.2814	93.3313	100.556	82.2551
Actinidia_chinensis_newGene_3690	0	0	0	0	0	0	0	0	0	0	0	0	0	0	0	0	0	0	0.142112	0.808681	0	0.424911	0	0.520865
Actinidia_chinensis_newGene_3691	0	0	0	0	0	0	0	0	0	0	0	0	0	0	0.257679	0	0.229973	0.33762	0.338516	0.130496	0.99377	0.092808	0.510846	0
Actinidia_chinensis_newGene_3692	128.22	130.852	115.679	51.4041	34.3264	44.8923	42.3914	42.4214	37.3047	61.6386	79.2459	66.4456	120.958	95.5967	81.5084	54.3177	90.735	83.8353	27.5262	46.7198	45.5957	86.2497	131.72	106.279
Actinidia_chinensis_newGene_3693	0	0	0	0	0	0	0	0	0	0	0	0	0	0	0	0.164576	0	0.270302	0.860605	4.10457	1.69199	3.41175	0.798808	1.78167
Achn077741	0	0	0	0	0	0	0	0	0	0	0	0	0	0	0	0	0	0	0	0	0	0	0	0
Actinidia_chinensis_newGene_3696	0	0	0	0	0	0	0	0	0	0	0	0	0	0.081703	0	1.70056	0.332133	0.410368	6.08936	11.2607	6.56157	14.4701	2.48224	11.488807000000001
Achn128611	0	0	0	0	0	0	0	0	0	0	0	0	0.580606	0	0	0	0	0	0	0	0	0	0	0
Achn380901	0	0	0	0	0	0	0	0	0	0	0	0	0	0	0.125835	0.058507	0	0.062045	0	0	0.210203	0	0.173237	0
Achn335121	0	0	0.32695	0	0.413986	0	0	0.270769	0	0	0	0.379755	0	0	0	0	0	0	0	0	0	0	0	0
Achn073671	6.14458	7.2497	6.98381	2.36618	1.73656	2.04938	3.67284	3.93965	3.27584	6.30808	6.52931	5.33635	5.71347	4.95667	5.24351	2.25139	1.60369	2.39407	3.4649	4.17368	3.60131	9.82163	8.21675	6.64363
Achn039681	0	0	0	0.730084	0.213101	0	0	0	0.394446	0.384929	0	0	0.509847	0	0	0.119707	1.28885	0.336358	0.029555	0.31518	0.462116	2.61443	2.03903	1.1511
Achn324421	19.3978	14.609	21.9643	2.45439	2.54277	2.26962	1.02205	1.63651	2.01817	3.47482	3.19641	4.47137	33.6317	33.6364	32.7803	5.74015	4.49577	2.3073	3.65369	2.38729	3.45824	1.22781	0.988129	1.10073
Achn036461	0	0.071932	0.198345	0	0.337132	0	0	0.312376	0.12336	0	0	0	0.4133	0.490314	0.467322	1.06534	0.833225	1.02298	0.607105	2.71306	1.99853	0.844948	0.261525	0.791329
Achn321411	0	0	0	0	0	0	0	0	0	0	0	0	0	0	0	0	0	0	0	0	0	0	0	0
Achn362251	24.7817	23.2157	24.7493	16.2708	9.40564	13.399	27.0499	21.4553	22.0007	37.3174	35.5705	40.287	17.9277	18.6501	17.9321	17.5901	17.4806	21.1983	18.4261	33.9014	27.2852	22.1769	39.8868	29.4946
Achn049111	169.857	135.759	163.406	904.117	1467.63	1506.91	1629.94	1454.38	1459.13	260.283	458.097	468.648	50.1627	40.773	32.7425	506.439	363.154	317.445	666.068	700.316	404.926	483.672	350.152	672.187
Achn317911	18.3072	5.32962	6.77312	8.5394	12.9985	24.7102	7.21603	14.3066	5.56646	2.91064	2.33759	3.13451	39.6593	15.471	6.41269	15.6975	31.5163	31.5353	35.5792	29.7315	17.5956	2.31532	0.896117	4.83426
Achn282371	0.173878	0.212348	0.437483	0.347554	0.297302	0	0.120721	0	0.565738	0	0	0.118395	0.6641	0.157161	0.776558	0.301356	0.271169	0.466511	0.250974	0.634158	0.381001	0.078431	0.241094	0.202926
Achn322141	0	0	0	0	0	0	0	0	0	0	0	0	0.722695	0.215548	0	0.161675	0.710552	0	0.365406	1.36485	0.287264	0	0	0.415074
Achn003861	4.04599	5.38296	2.1391	1.78884	1.54609	1.44264	1.68724	1.58532	1.78721	2.01029	2.44941	2.51904	3.49301	4.6742	3.88912	0.241331	2.67474	1.45626	3.047	2.72058	1.52189	2.17343	0.934462	1.3859
Achn090851	7.45886	8.81394	2.70488	13.0223	8.15135	8.43464	14.9714	4.68656	13.5165	14.5847	16.0258	13.7421	5.81455	12.2321	0.493127	59.899	23.1937	52.956	110.078	270.658	267.426	346.875	183.149	713.726
Achn387021	1.09785	3.19619	1.07642	1.98782	0.515853	1.08587	0.666731	0.842974	1.19384	0.999518	0.940286	1.48313	0.361734	0.653375	0.876139	0	0	0	0.270086	0	0.20951	0.768183	0.054899	0.599437
Achn035841	8.07815	12.7435	6.04469	4.68371	5.69982	9.00858	12.0905	6.69327	15.1723	9.4653	12.2698	7.60973	4.40384	2.65383	2.51344	1.22847	1.05803	1.21374	0.446661	0.886659	1.08739	1.25708	1.29141	1.5264
Achn291281	16.3814	15.2393	16.9609	5.89856	5.43593	5.22308	7.8095	5.45773	4.14231	10.4438	9.24118	10.6098	12.5693	11.8791	10.2242	7.24387	4.81478	6.78929	4.4602	6.29838	5.64612	5.31704	4.53144	10.2886
Actinidia_chinensis_newGene_3526	0	0	0	0	0	0	0	0	0	0	0	0	0.972272	1.17228	0.915116	0.186221	0.622644	0.490542	0.18253	0.17903	0.397971	0.840719	0.225162	1.0932
Achn201661	0	0	0	0	0	0	0	0	0	0	0	0	0.926289	0	0	0	0	0	0.455969	0.453897	0	1.15476	0.590397	0.359035
Actinidia_chinensis_newGene_3524	0	0	0	0	0	0	0	0	0	0	0	0	0.148722	0.227248	0.165214	0.596461	0.454868	0.695177	0.748489	0.707936	0.510588	0.196506	0.538022	0.447642
Actinidia_chinensis_newGene_3522	10.0365	9.62574	10.705309000000002	8.749887000000001	6.2133	8.15587	8.069946999999999	11.6231	17.7627	12.9528	15.947961000000001	15.186552999999998	9.498940000000001	8.57001	8.89023	13.2242	13.3826	13.3864	14.0692	23.279146000000004	15.055448000000002	11.1464	8.95081	12.2768
Actinidia_chinensis_newGene_3523	0	0	0	0	0	0	0	0	0	0.205806	0.248328	0	0.477041	0.323464	0.610525	1.21348	0.900419	1.06128	0.885048	1.31738	0.879484	1.33352	1.38776	1.39424
Achn203551	0.259355	0.184153	0.29395	0.431878	0.09844	0	0.100018	0.074929	0.139108	0.045321	0.580776	0.182425	0.746862	1.81712	1.44072	4.36165	3.06699	3.61234	1.51389	3.51473	3.94919	0.784703	0.299255	1.38252
Achn039351	0.672732	0.55878	0	2.68382	3.14958	2.45596	0	0	1.02824	8.7419	0.207676	0	5.4205	7.40258	4.60761	18.2352	17.6692	14.3272	7.98812	2.69347	6.60731	0.881863	1.19864	1.71643
Achn211271	0	0	0	0	0	0	0	0	0	0	0	0	0	0	0	0	0	0	0	0	0	0	0	0
Achn167761	7.90233	10.039	7.67728	6.98045	2.72438	1.89436	10.7306	5.91612	11.1101	12.7181	15.4895	13.42	4.9893	4.30866	5.1761	5.15651	3.43048	3.01323	6.16092	3.4046	6.55692	6.754	5.12001	6.21182
Achn179291	0.158848	0.319866	0.168429	0	0	0	0	0	0	0	0	0	1.46634	0.739437	0.711374	0	0.344929	0.078215	0.263709	0.244751	0.073347	0.112492	0.077641	0.16744
Achn383041	34.8976	32.7466	36.7668	14.6032	12.6809	11.1232	15.306	8.34622	10.9894	13.2871	14.3463	16.0106	38.7718	37.7805	30.9399	12.6988	17.8666	14.6595	9.77031	6.42615	8.52756	10.65	8.06195	17.1055
Achn351861	0	0	0	0	0	0	0	0	0	0	0	0	0	0	0.203821	0	0	0	0.059341	0.37743	0	0.866002	0.483902	0.332022
Achn036791	0	0	0	0	0	0	0	0	0	0	0	0	0.907979	0.978084	0.713225	0.100489	0	0.175738	0.180812	0.229696	0	0.14346	0	0.147942
Achn287631	22.1323	18.5309	21.5244	6.64416	8.1848	11.7506	10.1069	9.81809	8.97735	4.91899	11.799	6.55274	27.0813	34.9205	28.9206	20.732	17.3241	15.0251	17.3054	13.1278	13.0994	9.84655	7.52864	11.4804
Achn031161	41.5976	38.9946	39.7815	52.5679	62.9262	74.1903	52.0052	47.8527	50.988	25.6928	30.9405	28.2968	26.932	31.9802	27.5535	62.7037	53.8258	68.6019	67.5483	67.1116	75.7015	35.1155	27.1901	42.7242
Achn219061	0	0	0	0	0	0	0	0	0	0	0	0	0	0	0	0	0	0	0	0	0	0	0	0
Achn154931	15.1626	20.6944	17.4354	5.91138	5.45451	6.40847	6.33174	5.73252	6.40579	14.1567	11.2502	19.395	15.3694	15.8052	20.4516	12.2865	16.0916	18.3934	12.2235	9.6196	10.6481	5.61502	7.92785	9.73578
Achn082081	10.8657	6.70832	3.32992	0.742879	1.89972	2.22127	0.16869	0	0	0	0	0	31.8031	20.7276	14.9058	6.61214	7.42468	11.724	1.3463	0.448133	1.73069	0.597292	0	0.238425
Achn261061	2.16806	1.35767	2.59868	2.2196	1.45704	1.27178	1.50421	1.80627	0.933969	2.61392	3.07056	3.19341	3.19652	0.731195	2.03796	1.52152	1.00068	1.10705	3.109	2.08355	2.3196	2.26153	3.09377	3.38679
Achn304261	0	0.119245	0	0	0	0	0	0	0	0	0	0	0.069882	0	0.041312	0	0	0	0	0	0	0	0	0
Achn047511	27.2994	10.4638	6.33736	34.3022	70.9816	58.5107	35.5256	51.3606	36.3445	28.9279	45.5085	30.19	11.6093	11.9282	7.48167	2.29993	3.54207	3.50959	1.62492	0.83165	1.97038	1.19863	1.34502	1.27778
Achn152301	0	0	0	0	0	0	0	0	0	0	0	0	0.08448	0.454701	0.589911	0	0.086012	0	0.029326	0.248778	0.048098	0.505345	0.141589	0.244282
Achn156681	93.0301	87.2278	75.1061	105.977	87.196	104.529	126.751	137.029	134.065	228.931	211.506	189.583	40.4973	44.6384	36.7816	51.2805	67.2286	53.0724	46.5979	66.6316	40.6996	50.6912	49.8448	69.8164
Achn365621	11.5384	34.4214	4.03029	2.11999	3.99745	3.9384	0.465525	0.141192	2.16844	0	0.267902	0	46.4782	47.8098	38.6082	7.6296	9.62246	4.52224	1.40706	2.78938	2.29342	0.307599	0	0.647336
Achn165721	194.729	185.76	203.437	135.612	161.954	154.331	105.873	113.674	168.153	86.2375	80.5404	75.4304	205.95	236.304	142.351	134.643	132.43	127.786	125.961	52.1638	76.9229	37.3147	35.5947	47.7721
Achn213061	0.402985	0.209069	0.330476	0	0.090092	0.37605	0.440601	0.188013	0.372052	0.547986	0.503221	0.282496	1.94132	1.87247	2.56206	0.881034	1.50719	0.832148	2.03209	2.4258	2.08388	0.973727	0.802677	1.07446
Achn092751	68.3078	55.9855	56.4092	20.9715	23.2729	18.1267	23.2135	18.3003	21.7033	22.8379	23.8666	23.2981	53.5368	44.4829	49.2471	23.3831	20.7873	24.2226	25.4835	20.5388	19.099	10.2561	17.8143	21.9104
Achn054771	0	0	0	0	0	0	0	0	0	0	0	0	0.122896	0.517135	0	0	0	0	0.150015	0	0.713176	0	1.10678	0.079979
Achn116351	22.2538	26.2373	20.3994	6.38429	3.46624	4.37388	1.86352	0.787645	2.36479	2.3933	1.12979	1.41768	17.6623	15.4326	18.3546	6.79182	5.94143	4.81415	3.31159	2.35073	4.81327	1.78564	0.782353	1.24142
Achn254151	33.5851	38.4267	53.3564	8.66276	5.56829	4.59884	1.98227	1.71101	1.61049	0.249589	0	0.037293	119.831	119.166	110.966	9.59309	12.2037	16.4851	2.40663	2.08895	2.8688	1.42939	1.3016	1.44166
Achn160461	0	0	0	0	0	0	0	0	0	0	0	0	1.46879	1.3414	0.89729	0	0.407352	0	0	1.29478	0.436205	0	0	0
Achn311311	8.89902	9.0478	4.06023	2.87784	14.5204	4.30936	1.79408	6.51532	2.6197	1.062	9.43025	11.5224	8.09718	10.8125	12.8744	46.767	29.6501	30.9732	8.74545	22.9561	7.9122	201.884	148.276	88.5153
Achn070211	0.322424	0.334032	0.728554	0	0.086765	0.256774	0.556954	0.341496	0.266791	0.264606	0.364761	0.292598	0.043018	0.144307	0	0	0	0	0	0.036354	0	0	0	0
Achn293911	0	0	0	0	0	0	0	0	0	0	0	0	0	0	0	0	0	0	0	0	0	0	0	0
Achn214571	1.76316	2.62281	4.5592	0	1.55535	0	0	1.23239	0.413816	2.44515	0.74265	1.87865	2.51854	0.900567	1.3459	0.307507	0	0.431169	0	0	0.193646	4.30133	2.40927	3.60586
Achn051131	8.29236	10.8618	6.44131	8.36846	4.06146	6.43501	13.6419	10.8975	11.315	23.8822	20.8643	22.8371	3.0267	2.74898	3.58421	3.255	2.42475	3.05979	3.20191	2.90803	4.61807	8.86761	10.5151	9.77472
Achn044531	15.0826	13.159	9.01767	6.85405	5.12381	8.04979	5.64975	6.08833	4.31439	13.2239	10.6406	9.07694	6.44525	8.37459	8.69785	7.99697	7.23628	6.83501	5.99438	5.2561	7.12769	9.86244	10.0229	9.97212
Achn041721	0	0	0	0	0	0	0	0	0	0	0	0	0.727442	0.401423	1.01586	0	0	0	0.252644	0	0.384366	0.632055	0	0
Achn129561	3.12943	2.68172	4.08745	0.371625	0.090364	0.097604	0.03126	0.23364	0.117159	0.149116	0.172266	0.246557	3.26306	2.38	2.53546	0.378849	2.09578	1.459	1.34068	1.27745	0.553358	0.15943	0.216191	0.487232
Achn125021	0	0	0	0	0	0	0	0	0	0	0	0	0	0	0	0	0	0	0	0	0	0	0	0
Achn255401	0.498879	0.468358	0.706688	0.123051	0.178516	0.344723	0.301371	0.126307	0.402537	0.421761	0.630066	0.716308	0.543345	0.903255	1.13837	0.427468	0.596025	0.600412	0.649983	0.761476	0.407939	1.14665	0.955918	1.36814
Achn250431	0	0	0	0	0	0	0	0	0	0	0	0	0	0	0.049228	0.120598	0	0	0	0	0	0.681956	0.294406	1.77626
Achn154681	0.130417	0	0.088195	0	0	0.147546	0.345559	0	0.569869	0	0	0.261168	5.4998	6.57284	6.04664	0.898808	1.71857	0.923172	0.757024	2.09968	1.6905	1.88385	0.165869	0
Achn122551	0	0	0	0	0	0	0	0	0	0	0	0	0	0	0	0	0	0	0	0	0	0	0	0
Achn384001	22.8616	23.3324	26.1442	38.1642	52.2737	62.3979	48.9112	43.1363	41.2804	35.7419	44.1715	36.8774	27.7145	25.5555	25.9827	188.926	113.842	116.676	171.647	184.198	279.576	219.468	172.724	166.736
Achn048641	0	0	0	0	0	0	0	0	0	0	0	0	31.476	31.4085	25.4969	20.8504	28.0966	22.4717	31.8677	27.6725	26.9502	23.4615	34.2365	37.0454
Achn042261	16.5517	21.08	12.3092	24.6982	17.3242	17.868	18.4774	20.2358	19.4005	18.9483	22.1782	24.8412	7.75895	8.10568	8.89112	8.29332	8.03513	8.37	6.46312	8.53898	9.52082	10.7658	10.5617	9.5144
Achn259711	12.4546	11.9838	19.0264	4.42067	5.69294	3.84391	7.17859	5.71916	9.8696	8.84407	6.10435	8.23498	32.7655	58.0779	24.137	41.2091	45.0433	27.0396	47.8271	21.5595	32.157	5.48153	20.0881	17.3319
Achn046971	10.5373	10.0679	7.02456	16.5917	19.2753	21.915	18.3442	20.1194	18.3948	14.7948	19.7742	14.569	7.99723	7.77958	6.36659	74.5929	77.4155	71.5331	45.288	40.5409	34.8999	32.5467	39.1312	37.3415
Achn314311	0	0	0	0	0.188084	0	0	0.285258	0	0.084044	0.168796	0.405923	0	0	0	0	0	0	0.046546	0.078212	0.074863	0	0	0
Achn311141	0	0	0	0	0	0	0	0	0	0	0	0	0.361424	0.642502	0.184488	0	0.056259	0.057119	0.209641	0.209415	0.315667	0.363366	0.271557	0.262749
Achn251521	0	0	0	0	0	0	0	0	0	0	0	0	0	0	0	0	0	0	0	0	0	0	0	0
Achn350111	4.36934	4.63895	2.97599	0.503095	0.231024	0.312397	0.307872	0	0.086079	0.358276	0.579466	0.345032	4.98552	4.8861	5.48886	1.19137	1.14572	1.12716	0.792626	0.80102	0.523039	0.173866	0.558151	0.718464
Achn155081	1.44025	0.986254	1.36612	0.247512	0.633644	1.4753	0	0.828406	2.12413	0.264917	0.377142	1.54412	7.74326	6.07779	5.86683	10.9996	12.0007	10.9126	17.9439	17.4097	13.2317	12.0666	11.9259	14.9083
Achn055791	0	0	0	0	0	0	0.540715	0	0.15664	0.198749	1.26773	0.379982	0.513078	0	0.381686	0	0	0	0.129538	0	0.5501	0.37824	0.040802	0.5102
Achn319331	0	0	0	0	0	0.282757	1.10956	0.512423	0	0	0	0.599101	0.723625	0.259402	0	0.591463	0.121641	0	1.1377	1.08226	1.167	3.69962	3.75538	3.31429
Achn076911	24.9488	27.5369	23.5907	9.83251	6.09997	7.12915	6.16773	6.47086	5.47057	10.7103	12.6174	10.1611	14.4822	15.6602	13.1598	6.82522	7.24154	6.74419	5.53164	6.19043	7.25005	7.45387	9.46615	12.0755
Achn116201	0	0	0	0	0	0	0	0	0	0	0	0	4.33038	2.06378	3.08757	2.91879	2.33747	0.831185	3.4935	5.02299	3.05292	2.45498	1.52469	6.06841
Achn271021	0	0	0	0	0	0	0	0	0	0	0	0	2.16488	1.49372	0.177031	0.511904	0.940975	0.601952	0.364239	1.36261	1.54648	0.505387	1.11671	3.70573
Actinidia_chinensis_newGene_5203	0	0	0	0	0	0	0	0	0	0	0	0	0.363967	0.275943	0.351624	0	0	0	0	0	0	0.600657	0	0.112382
Achn215191	31.07	30.3055	26.3944	10.3398	8.68857	8.88147	11.4161	13.8494	12.903	23.164	27.4263	22.6209	28.8952	27.6554	26.7813	12.4557	14.2996	14.5815	12.9056	11.8933	11.3817	24.0511	25.3743	21.7364
Actinidia_chinensis_newGene_5205	1.15739	2.1342	0.852069	0.45924699999999996	0.319381	0.416858	0.719001	0.7460209999999999	0.576086	2.11099	2.68732	3.26438	1.9364	3.34219	3.1301900000000002	0.950599	1.16909	0.963167	3.9915209999999997	3.590096000000001	4.97301	6.77729	8.51155	8.41052
Actinidia_chinensis_newGene_5204	5.82757	2.55836	5.24373	4.63058	2.36779	1.1592	1.42113	1.22896	1.15874	0.934865	1.23293	0.444888	10.5773	8.967825999999999	5.4991259999999995	7.266254999999999	5.9616	4.00697	4.7899709999999995	5.13125	6.5825	2.12466	2.54237	2.93076
Actinidia_chinensis_newGene_5207	0	0	0	0	0	0	0	0	0	0	0	0	0	0	0	0	0	0	0.445813	0	0.471601	1.19653	1.99071	0.570544
Actinidia_chinensis_newGene_5206	6.55879	2.79266	6.97182	2.76523	3.87221	1.87213	0	0.380983	0	0.271883	0	0	3.37373	1.17649	1.11076	1.4210049999999999	2.6918409999999997	1.16409	0.548847	1.6234410000000001	0.910973	0.7984990000000001	0.880857	1.32809
Achn165181	0	0.197322	0	0	0	0	0	0	0	0	0	0	1.5617	1.16304	1.20106	1.31899	1.74112	1.48731	0.147916	0	0.494116	0	0	0
Achn169401	0	0	0	0	0	0	0	0	0	0	0	0	0	0	0	0	0	0	0	0	0	0	0	0
Actinidia_chinensis_newGene_13308	0.18103	0.144867	0.717102	0	0	0	0	0	0	0.30739	0	0	0.51202	0.322282	0	0	0	0.046314	0	0	0	0	0	0
Achn234331	5.95279	6.50701	5.40738	2.81841	2.26348	2.37098	1.69858	1.89975	2.22906	2.15373	2.20204	2.54914	3.91316	5.45147	4.21216	1.12239	1.63794	2.00177	2.78441	2.35573	2.41347	3.74096	1.81113	4.2234
Achn369021	2.87498	2.19008	2.23446	1.21174	0.744849	1.32623	1.45901	1.36862	1.36603	0.983146	1.99389	1.83023	0.401483	0.379271	0.924048	0.087429	0.170534	0.338941	0.114526	0.074715	0.118668	0.083187	0.2893	0
Achn134351	0	0	0	0	0	0	0	0	0	0	0	0	0	0	0	0	0	0	0	0	0	0	0	0
Achn384591	0	0	0	0	0	0	0	0	0	0	0	0	0	0	0	0	0	0	0	0	0	0	0	0
Achn330021	18.1031	19.3288	20.0556	10.2512	9.78904	13.7625	11.1841	15.3645	17.4006	27.0351	19.2052	18.3316	15.0289	12.1836	20.9032	7.51579	7.6874	5.24786	7.88698	10.4366	14.6028	8.57871	7.83195	20.4733
Achn038971	0	0	0	0	0	0	0	0	0	0	0	0	1.88421	2.27396	2.15561	0	0.633334	1.10264	1.12463	0.959372	0	0	1.09919	0.821734
Achn210651	10.2392	8.76855	9.22236	3.96968	2.63897	3.02002	4.54053	3.14339	3.12327	7.6405	6.02042	7.45403	11.1372	12.3148	10.3793	6.92036	7.21962	6.44394	4.61843	5.20369	6.13332	6.10155	7.8346	9.04188
Achn278511	0	0	0	0	0	0	0	0	0	0	0	0	0	0	0	0	0	0	0	0	0	0	0	0
Actinidia_chinensis_newGene_13307	0	0	0	0	0	0	0	0.096181	0	0	0.145351	0.337044	0.98848	0.558183	0.626506	0.068539	0.141347	0.288504	0.171599	0.153804	0.229006	0.95764	1.54258	0.152028
Achn188061	5.10237	6.15075	4.83654	1.22122	1.45193	1.51092	0	0.083605	0	0.111736	0.461502	0	7.70376	5.82247	7.85198	3.37224	4.30545	3.17092	0.928652	1.35497	1.20929	0.495502	0.628409	0.4658
Achn248561	0	0	0	0	0	0	0	0	0	0	0	0	0	0	0	0	0	0	0	0	0	0.784894	0	0
Achn294331	40.4068	34.1675	43.6624	12.0805	9.58482	13.7724	7.68422	7.03123	7.87939	7.41327	9.36602	7.33288	17.1371	17.1762	19.669	4.2565	6.62457	6.1297	6.68738	8.19751	23.402	7.59091	5.72253	11.6225
Achn155331	0.626499	0.930732	0.081551	0.164631	0.157417	0	0.193113	0	0.230773	0.435425	0.205842	0.421055	14.0595	17.1948	10.2268	13.681	13.5168	12.9311	15.2658	15.2073	19.5783	10.6634	12.3649	12.1072
Achn091811	0	0	0	0	0	0	0	0	0	0	0	0	0.05677	0	0	0	0	0	0	0.057031	0.27475	0.665927	0	0.289302
Achn311491	8.71752	5.84505	13.3984	6.74363	5.5386	5.11619	0	0	1.17594	1.01541	1.38534	0	10.6473	16.1784	12.3809	10.6037	11.1331	7.06253	8.15463	3.07355	5.85228	3.00824	3.99927	3.8552
Achn093081	11.7901	10.2923	10.838	3.4095	1.79028	3.75587	7.88974	4.08391	4.0486	4.1779	7.84261	9.17695	0.339209	0.205762	1.3056	1.90993	1.00332	1.32216	1.5191	5.00849	0.653419	1.2133	3.26475	1.87984
Achn306981	93.2686	136.567	319.09	106.701	95.0607	102.331	31.0057	24.1899	69.9834	1.87969	0.630304	2.15304	431.786	743.068	726.607	283.682	291.19	384.82	350.362	279.659	320.386	74.6464	53.9054	57.02
Achn045611	0	0	0	0	0	0	0	0	0	0	0	0	0	0.689503	0	2.48434	4.83193	3.86453	4.06963	6.46075	2.23853	8.87162	5.11582	6.5125
Achn055421	3.95369	4.25906	2.8282	4.82881	2.32647	2.3656	3.06008	1.17336	13.9513	14.817	8.92977	14.6903	2.43338	1.45623	2.32584	0.937455	1.38441	1.75805	0.799299	0.225098	0.713184	0.231561	0.407524	0.425215
Achn348091	0	0	0	0	0	0	0	0	0	0	0	0	0	0	0	0	0	0	0	0	0	0	0	0
Achn378701	21.3491	21.4936	42.886	8.25132	8.10494	11.3282	8.81473	10.4507	7.69391	13.0706	7.75579	12.0328	15.2683	13.7528	24.0309	15.8694	17.8456	19.2298	15.549	12.267	15.1896	6.94162	8.84587	19.2594
Achn375231	0	0	0	0	0	0	0	0	0	0	0	0	0.275694	0.900063	0	0.115772	0.727848	0.402703	0.435387	0.459316	0.79776	0.192453	0.377584	0
Achn143031	0	0	0	0	0	0	0	0	0	0	0	0	1.15213	0.563275	1.62784	0.227271	0.548912	0.28125	0.697216	0.458324	0.156066	0.391889	0.471597	0.439252
Achn140131	0	0	0	0	0	0	0	0	0	0	0	0	0	0	0	0	0	0	0	0	0	0	0	0
Achn176241	48.7664	40.9979	45.7928	16.8178	10.6971	15.6949	9.80749	7.37851	10.0827	11.4899	19.142	12.3325	27.029	26.7307	26.8473	19.3326	23.1891	18.5053	11.8344	8.50288	11.3599	6.0001	12.7167	16.5092
Achn215221	0	0	0	0	0	0	0	0	0	0	0	0	0.880597	0.393951	0.736711	0.16	0.239525	0.144095	0.08065	0.156176	0.076495	0	0	0.26604
Achn367661	2.61497	0.679321	1.09627	0.505685	0.406377	0.709632	0.521759	1.43126	0.649513	0.843679	0.880774	0.807422	1.56075	1.47808	1.50954	1.13268	1.4807	2.15435	0.194764	0.272773	0.087041	0.251711	0.185869	0.21101
Achn110011	0	0	0	0	0	0	0	0	0	0	0	0	0.407613	2.3582	0.33217	0.369008	0	0	0.248007	0.44591	0.65907	2.92416	0.828805	0.649959
Achn021471	0.253778	0.63816	0	0	0.0378	0	0	0	0	0	0	0	0.93019	0.641818	0.223148	0.001768	0	0.098119	0.002746	0	0	0	0.053471	0
Achn213101	1.62429	1.0838	1.56225	0.407593	0.417898	0.314204	0.488543	0.852138	0.806324	1.46256	0.353622	0.461931	0.771853	1.04629	0.48871	0.226295	0.261655	0.435365	0.284268	0.388838	0.97301	1.19923	0.316801	1.3728
Achn141661	21.1376	18.9254	15.0817	9.67479	6.05204	7.77192	3.6509	2.85282	4.49962	8.16863	7.05519	5.67842	12.9086	11.3671	10.8959	7.97484	5.37892	5.4184	3.0459	4.59777	3.40674	3.3089	3.88178	4.81992
Achn145561	14.2241	7.78104	12.2428	11.3073	9.91113	11.1142	17.2133	11.3264	12.2735	18.3518	11.852	18.2899	10.2614	9.30428	8.60083	10.9811	21.1956	20.3831	14.3457	16.4162	13.6097	11.475	13.921	18.4489
Achn363961	35.4608	19.8324	5.49566	7.71779	5.44543	7.52621	14.3586	11.5178	7.2136	7.93276	14.2321	17.2327	6.57848	7.85075	6.41713	27.3038	42.8454	38.2765	4.49158	17.5729	7.51915	1.11633	4.24557	1.9072
Achn149411	386.592	369.745	466.864	299.282	239.657	296.491	312.594	222.47	357.195	242.944	202.654	240.973	224.475	282.075	189.013	158.613	153.426	131.761	168.805	105.005	136.626	92.5668	110.304	131.762
Achn046391	0	0	0	0	0	0	0.031478	0	0	0.043742	0.022656	0.021128	3.91965	0.939479	3.78257	0.739672	2.4436	0.18579	1.59746	1.03201	0.66434	0.832995	0.20187	0.322358
Actinidia_chinensis_newGene_920	0	0	0	0	0	0	0	0	0	0	0	0	0.416389	0.044025	0.116267	0	0	0	0.111856	1.29054	0.473936	0	0	0
Actinidia_chinensis_newGene_921	0	0	0	0	0	0	0	0	0	0	0	0	0	2.54749	0	1.93566	1.33935	0	0	0	0.571059	0.484181	0.087345	0.768196
Achn251381	16.8873	14.8821	14.9743	5.11321	2.23171	3.61802	2.35142	2.58527	4.60818	5.06717	4.32595	7.81156	12.7989	13.2661	11.3358	6.98168	6.062	5.27536	4.2213	3.70516	3.43266	4.96595	4.14077	4.03671
Actinidia_chinensis_newGene_923	4.72527	3.81641	3.80356	0.8598250000000001	1.21578	1.55983	1.00729	0.640795	2.03092	3.33369	1.10441	2.31047	10.6454	14.4784	12.5156	5.94215	3.27897	5.5284	4.06571	1.65068	3.66472	2.11084	2.3729	4.3986600000000005
Actinidia_chinensis_newGene_1586	0	0	0	0	0	0	0.026114	0	0	0	0	0	1.81886	1.22973	1.06653	0.193673	0.070975	0.132936	0.358548	1.37522	0.405918	0.551271	0	0.467792
Achn260081	14.9294	12.207	11.3291	5.25959	4.91756	4.93863	5.48722	4.02357	3.01471	10.1791	9.56358	10.1615	7.87922	6.60476	6.81964	2.64609	2.95321	3.62931	1.52857	2.06319	1.20618	2.70657	2.29733	3.07537
Actinidia_chinensis_newGene_927	1.63265	1.43514	3.70649	98.1401	186.304	34.538	13.5358	17.4036	21.045450000000002	5.5533	5.44895	6.94344	1.47145	1.76416	1.25874	72.7893	74.4984	96.8075	71.9957	76.2088	82.22567599999999	106.981	41.9872	69.2807
Actinidia_chinensis_newGene_928	14.038	15.1015	15.198	5.69736	5.89016	7.06324	4.89737	4.2047	3.17114	4.6748	3.76811	4.23072	3.63902	5.62243	4.29436	2.31981	2.2799	2.37487	2.00159	1.8328	2.21816	1.25992	1.64384	2.85219
Achn305601	53.478	55.8521	55.7494	35.3353	37.7256	35.8992	37.4008	46.4973	37.1951	50.0711	45.9618	40.2795	38.1722	35.4928	39.4906	24.951	22.7294	24.3385	30.3323	23.321	28.5574	35.0345	29.962	35.3999
Achn266871	6.53567	2.97951	4.26655	0	0.596036	0	0.358254	0.856959	0.228812	0.911232	0.472871	1.33152	7.96489	5.26751	3.15597	2.55376	2.19842	1.76297	0.811502	2.14838	1.00022	0.989577	0.72303	1.66105
Actinidia_chinensis_newGene_1589	0	0	0	0	0	0	0	0	0	0	0	0	0	0	0	0	0	0	0	0.456319	0	2.53507	0.152742	0
Achn094361	0	0	0	0	0	0	0	0	0	0	0	0	3.22553	1.20663	5.24981	0	1.17327	0.712783	0.652427	1.17028	0	0	0	0.207732
Achn229081	1.0375	5.03071	4.35727	0	0	0.759283	0	0.741857	0	0	0	0	3.80717	3.42128	3.01481	0.393134	1.66533	1.0859	0.52633	0.281599	0.273514	0	0	0
Achn196461	0	0	0	3.36867	2.02005	5.3652	0	0.33479	0.24898	0	0	0	0	0	0	3.31957	0.550958	0.401967	0.142008	0.324175	6.34152	0.314212	0	0.182667
Achn115191	0	0	0	0	0	4.12483	0	0	0	0	0	0	2.86354	1.26633	1.09952	3.06364	2.22304	2.08756	2.41004	0	2.77294	3.48261	3.18363	3.00688
Achn150301	0	0	0	0	0	0	0	0	0	0	0	0	0	0	0	0	0	0	0.39198	4.15828	0.83519	1.92675	0.527777	1.28269
Achn056211	0	0	0	0	0	0	0	0	0	0	0	0	0	0	0	1.92352	0	0.600907	0.439467	2.7843	0.934297	0	0.25674	1.71212
Achn317661	0	0	0	0	0	0	0	0	0	0	0	0	0	0	0	0	0	0	0	0	0	0	0	0
Achn252871	1.33101	1.87692	1.88929	5.85368	3.85318	4.77897	7.01746	6.1385	7.24289	9.9143	8.89363	6.44781	2.24956	2.46572	2.48612	3.17108	3.95099	2.76639	2.61559	1.503	1.3088	22.923	27.9455	7.14707
Achn302951	0	0	0	0	0	0	0	0	0	0	0	0	4.27677	6.27477	6.29461	7.08339	4.3716	4.18154	10.105	11.6199	10.7963	13.5955	9.42244	12.2929
Achn047371	0	0	0	0	0	0	0	0	0	0	0	0	0	0.030228	0.113229	0	0	0	0	0	0.081922	0	0	0
Achn046021	3.89555	3.64967	1.92691	2.87686	2.21381	1.74923	2.08176	2.01997	0.966096	1.54018	5.49265	3.18763	2.90398	4.20056	3.53934	8.63015	5.6639	3.99096	6.67715	5.86071	3.95155	7.29915	6.60727	8.16274
Achn144561	60.2376	57.123	75.0616	60.8365	79.8148	90.5721	28.1167	32.359	27.3008	4.86071	8.72313	7.73803	40.0713	82.1557	49.0578	471.75	618.326	608.584	391.211	241.55	375.009	91.0404	76.7351	119.432
Achn045281	0	0	0	0	0	0	0	0	0	0	0	0	5.16793	5.36176	7.42497	2.30322	2.20783	1.6985	0.441879	0.993472	0.504609	0	1.9383	2.549
Achn235061	0.647053	0.624562	0.561138	2.0905	3.47842	2.27881	0.673967	0.843461	1.28997	0.928641	0.8936	2.39811	0.108616	0.546677	0.368889	0.371822	0.229418	0.144762	0.754122	1.0622	0.869141	0.471853	0.172575	0.310845
Achn007411	9.55444	9.46036	18.5835	3.64897	1.86036	2.46156	2.04396	2.07216	3.04833	8.1385	3.38179	4.0888	11.5784	13.3278	11.3505	4.67417	4.40455	5.10243	2.50589	2.09689	2.48734	0.275281	2.19737	2.02134
Achn216881	0	0	0	0	0	0	0	0	0	0	0	0	0	0	0	0	0	0	0	0	0	0	0	0
Achn131991	0.520027	1.20113	3.36892	1.15898	2.1932	0	0	0.186592	1.7148	0	0	0	6.47012	3.16345	4.77797	3.1519	1.77409	3.13957	0.890741	1.01097	0.830802	0.207408	0.145523	0.79657
Achn299511	0	0	0	0.162274	3.74449	0.512966	0	0	0	0.170826	0	0.585609	0.378189	0.561241	0	9.92617	11.4402	8.52406	1.24887	4.36506	3.76561	2.19833	0.847184	2.73601
Achn043611	0	0	0	0	0	0	0	0	0	0	0	0	0	0	0	0	0	0	0	0.261588	0.23718	0.358781	1.61402	3.13413
Achn367081	39.1312	34.6629	38.0676	27.2669	21.3183	29.4428	35.36	36.4042	30.8911	51.5794	36.5399	47.4891	41.451	35.2211	36.5642	19.102	23.3443	24.292	28.3761	30.1119	34.6288	28.9862	23.9867	35.2628
Achn111941	13.494	11.9419	6.4746	4.0534	2.23134	1.58392	2.8772	3.68042	2.27814	3.23708	2.34167	1.69505	10.3556	11.7154	10.365	3.44919	3.89354	3.88505	2.73438	2.41031	1.77722	1.18078	1.79528	1.15123
Achn198941	0	0	0	0	0	0	0	0	0	0	0	0	0	0	0	0	0	0	0	0	0	0	0	0
Achn310361	13.6678	11.5226	13.2932	4.33006	2.88765	2.94439	3.46724	4.65277	3.13887	4.71019	7.31243	4.87912	8.75047	11.6204	12.1707	7.75047	7.91989	9.0397	5.1553	5.25171	3.98741	3.49763	6.19377	7.24391
Achn318171	8.80178	9.81228	13.969	2.98613	1.58525	3.08053	5.65939	2.74046	5.30106	6.61523	6.53852	8.17687	5.77915	9.47028	8.05691	3.88024	3.16189	2.86268	4.82104	3.1551	4.27566	3.74009	2.36105	4.94589
Achn349321	46.4412	34.1261	31.4879	16.2826	15.7294	11.527	11.6022	14.0595	14.1111	20.4854	22.8167	22.5274	25.9028	21.0691	17.1778	9.04411	9.2636	7.62301	6.12266	6.78341	7.73687	4.68813	4.9494	5.44364
Achn099621	67.0223	72.6543	39.0152	44.6554	23.3117	38.4321	78.537	85.5514	69.4971	125.945	112.379	116.657	30.5351	27.2864	30.6732	48.7525	46.1881	38.075	89.5351	88.35	58.5488	91.5018	83.8871	101.124
Achn195281	0	0	0	0	0	0	0	0	0	0	0	0	4.31454	5.52312	6.29634	5.6836	4.87889	1.87603	9.25053	5.59021	0.929073	2.29468	12.2879	17.5368
Achn292631	20.6012	18.4701	16.996	30.1124	33.7692	28.4299	23.3242	30.4323	27.5166	21.7525	27.7878	24.9837	35.2813	30.3912	25.7394	34.655	30.7737	43.2799	22.6872	25.1197	26.1158	8.39755	8.51211	10.9658
Achn347181	7.48648	4.08097	7.15915	35.4568	61.9577	41.8179	64.3782	53.3223	54.5442	22.5554	35.9588	20.5835	3.65004	4.24983	3.77918	203.181	183.284	168.842	174.897	141.642	137.89	24.5446	31.371	104.72
Achn087551	8.95891	7.2063	4.32556	71.0676	170.091	62.9746	8.6982	23.5	23.6369	13.8438	44.6033	51.3239	11.987	8.37865	6.81078	2.58009	3.42947	5.79132	3.30397	3.54506	2.51676	1.77437	1.17505	6.03895
Achn342351	0.167737	0.21554	0.229056	0.096986	0.282445	0.080774	0.15219	0.529355	0.177879	0.277697	0.335039	0.263804	9.26833	10.1306	10.6774	1.4949	1.86856	2.59099	2.22897	4.19462	2.03467	1.85068	1.43941	2.13827
Achn336821	4.4687	3.02915	3.02203	1.71798	1.10635	2.99925	0.305073	0.57352	0	0.622754	0	0.126273	6.22326	2.48059	4.50663	2.80466	3.52739	2.3417	1.1299	1.47256	0.669967	0.165473	0.094034	0.24834
Achn020701	61.935	45.0408	80.1885	50.6672	36.4484	49.1718	57.3829	47.0101	57.0096	60.0957	52.9226	56.3983	44.2025	40.2927	43.339	34.5635	36.5132	37.8144	37.8835	28.5908	33.7516	26.1763	25.0005	25.0142
Achn341911	25.6367	25.4956	19.9557	14.389	5.6638	7.18235	13.6852	11.816	12.2556	19.7681	22.8907	25.3972	19.2	24.194	20.866	9.30251	11.7565	14.0656	8.42691	8.58077	8.49143	10.6928	11.8388	12.6849
Achn092661	0	0	0	0	0	0	0	0	0	0	0	0	0	0	0	0	0	0	0	0	0	0	0	0
Achn146031	0	0.134422	1.41382	0	0	0	0	0	0	0	0	0	3.42591	4.61589	3.12271	0.394378	0.762246	0.081784	0	0	0.162465	0	0	0
Achn357231	1.8795	1.17494	1.81475	1.16187	0.794874	0.741785	0.242988	0	0	0.284792	0.439815	0	5.18882	3.98241	3.12025	0.854704	1.69205	0.907412	0.641768	1.73026	1.11363	0.210659	0.024177	0.116074
Achn053481	81.5222	77.0825	77.1479	22.5406	4.48107	7.69214	6.90959	5.04449	6.72858	23.7747	6.40955	10.5081	34.0725	35.0022	27.6455	8.66015	10.5535	9.2451	4.99806	5.75096	8.26735	3.1721	1.37749	5.46146
Achn094941	32.6125	28.4799	28.315	17.4718	11.7355	16.2352	14.0577	11.1217	11.2879	12.907	23.282	13.51	12.9198	13.6725	14.0008	6.23629	7.73848	6.65042	5.47405	4.92585	4.00195	5.86592	7.09542	8.47487
Achn220101	62.813	63.0915	36.8613	9.46612	5.55954	3.43325	1.99996	0.778476	0.879979	1.33767	3.23871	1.64905	39.9471	34.0707	52.653	6.38698	5.15031	4.07156	3.82511	0.231589	3.12663	0.205016	0.793247	0.813316
Achn263571	13.828	11.0112	11.8989	8.21355	6.15777	5.5661	10.7757	10.8659	15.5776	7.86957	10.0451	9.74111	23.9676	22.2214	23.3778	17.4916	17.181	16.1371	24.6171	22.6527	18.397	24.5744	17.7189	26.0602
Achn227731	0.861051	0.832638	0.095445	0	0	0	0	0	0	0	0	0	0.874004	2.86982	0.630433	0.505214	0.589224	0.204139	0.185742	0.076857	0.355652	0.436733	0.165492	0.306128
Achn302371	2.66619	2.25934	1.5195	12.9257	8.8196	9.44082	11.862	6.60167	7.80919	20.2369	23.0178	22.6522	0.967956	1.47047	4.93188	13.2853	1.56259	8.40748	10.4006	14.3108	4.47314	174.232	87.0303	83.174
Achn295171	0	0	0	0	0	0	0	0	0	0	0	0	0.931711	0.959123	1.89707	1.57247	1.37183	0.828234	1.69343	2.14801	3.48625	2.48058	1.56507	2.35881
Achn044881	0.13394	0	0	0	0	0	0	0	0	0	0	0	0.272738	0.530431	0.292997	0.745086	0	0.19565	0	0	0	0.049383	0.384911	0
Achn095011	28.6464	25.8428	28.322	9.04669	8.43375	9.22863	8.95965	9.99387	8.70182	23.766	25.0192	16.4425	17.3178	17.4261	16.3456	6.90056	8.57683	9.30787	5.55221	6.07567	4.85535	6.60297	5.77492	8.18636
Achn090061	0	0	0	0	0	0	0	0	0	0	0	0	0	0	0	0.115612	0	0.435988	0	0	0	0.233071	0	0
Achn157651	3.73271	4.07553	3.01286	3.514	1.12679	1.82119	4.36982	5.03888	2.88252	5.68529	4.61797	6.55336	6.33908	5.36444	6.86038	3.24309	5.53095	5.70798	4.12589	5.29241	4.43625	8.72344	8.98807	8.83474
Achn186201	0.517965	0.464007	0.47888	0.840749	1.06126	2.05083	0	0.472996	0.503353	0	0	0	1.71048	1.23441	1.20553	0.628014	0.503877	0.718144	0.692714	0.2963	0.389749	0	0.029343	0
Achn192391	3.5997	2.7724	5.30686	1.6076	1.35577	3.17019	1.14265	2.02563	1.41627	2.99076	1.49705	4.23872	7.59636	6.46717	7.07951	4.91195	5.92534	6.69796	9.83248	4.999	9.03465	5.00948	4.13769	7.18678
Achn228681	5.4344	2.88445	5.21024	2.86102	0.473527	4.1512	0.798609	1.94263	3.43831	3.16499	2.75777	2.64165	3.88301	3.23102	4.77525	6.72867	7.11495	5.52108	7.65925	11.0666	8.92064	21.9245	27.9355	21.716
Achn267051	0	0	0	0	0	0	0	0	0	0	0	0.057641	0	0.019837	0.37661	0.06316	0	0	0	0	0	0	0	0
Achn113731	65.4196	54.4068	30.141	14.2269	3.40085	4.63553	4.78091	4.36523	6.02791	16.9747	18.5429	20.5619	53.1719	58.4402	69.1132	5.88988	7.86337	9.05039	2.77978	1.97777	3.14107	1.85083	4.05772	5.25401
Achn278761	23.8562	22.2542	18.7838	8.80162	5.16263	8.69003	9.60664	12.5483	10.7956	18.7241	20.0788	21.275	18.9933	16.1223	17.7417	5.30378	5.72785	7.77836	3.73297	4.02613	5.34555	2.87053	4.36618	5.36383
Achn370121	53.5227	54.2125	32.1915	35.1144	23.8746	30.0173	45.2727	46.1325	45.1294	70.0877	63.3157	67.7866	67.9493	36.6447	76.4895	34.2598	51.7119	48.3062	36.0568	24.2802	30.1444	36.9375	54.6656	46.5461
Achn268081	32.5222	32.8773	45.7867	12.8436	10.927	13.7031	5.3765	3.49577	7.9693	14.0066	11.519	10.6488	31.3695	30.0854	25.8075	13.8821	15.5501	17.6101	8.55594	8.22247	8.27927	4.50412	9.19518	6.11505
Actinidia_chinensis_newGene_3233	0.68261	0.661457	0.4325	6.26024	5.80656	5.07144	1.60967	0.675785	1.40144	0.441449	0.249211	0.373782	1.02382	0.68454	0.430203	0.468962	0.396508	0.278899	0.922271	1.48303	1.4852	0.497342	0.433117	0.639705
Achn369951	8.69757	8.53019	9.58465	5.35865	4.24096	6.13001	5.4961	6.87864	6.41335	8.26376	6.79129	5.95756	6.43842	5.56133	9.36174	4.74656	4.84735	4.15854	5.20249	4.56462	4.09016	5.29902	6.27251	5.04788
Achn344981	2.7667	2.46673	1.53099	0.542232	0.28755	0.662602	0.368007	0.439843	0.282398	0.892841	1.43947	0.315625	9.33932	6.40299	4.29245	3.08109	2.6931	3.18183	2.49012	0.499421	0.816738	3.10674	1.73796	1.83436
Achn252121	0	0	0	0	0	0	0	0	0	0	0	0	0	0	0	0	0	0	0	0	0	0	0	0
Achn148421	53.3149	75.8639	68.0168	12.058	13.8179	10.6289	5.39857	4.71958	4.33551	5.43651	5.09266	3.8459	91.3681	122.191	123.648	30.1993	46.7367	54.5961	19.3643	14.518	15.9371	5.80143	3.63272	3.99995
Achn058071	9.73779	6.07149	7.59397	7.32478	4.41408	5.84718	8.49017	7.22316	7.86111	13.3091	11.0274	12.1495	7.54349	4.525	5.10182	2.97096	3.52676	3.8681	2.26279	2.66835	2.72404	4.16052	3.58953	5.43736
Achn232591	27.2635	27.8197	28.4991	6.66858	4.69065	4.06318	4.5354	7.47291	3.8965	11.6844	11.3813	12.8281	19.1581	16.9953	20.2358	5.74525	5.07768	6.86615	1.49998	4.24017	3.63414	3.02192	3.61147	4.91435
Actinidia_chinensis_newGene_9966	21.8224	21.1644	26.791	19.7354	18.571	22.4935	8.85964	11.7219	18.597	11.5953	8.88984	9.16389	8.13224	8.10477	5.70482	6.87853	7.10169	6.67272	5.91366	3.6864	3.64164	1.87479	2.67483	2.77175
Achn033781	0	0	0	0	0	0	0	0	0	0	0	0	0	0	0	0.067069	0.441949	0	0.632673	0.629542	0.930695	1.57	0.366006	0.875028
Achn153821	0	0	0	0	0	0	0	0	0	0	0	0	0	0	0	0	0	0	0	0	0	0	0	0
Achn050681	139.314	188.045	89.5829	19.0371	15.2528	23.6322	5.59842	18.0046	16.8824	4.67795	9.6346	13.8062	198.716	140.723	109.446	40.0155	23.2981	17.4691	5.12201	15.831	8.09353	69.3384	34.7873	37.9227
Achn316201	2.05867	2.23666	1.07847	0.58741	0.067667	0.494449	0.293973	0.563856	0.63016	0.962472	0.989645	0.874	2.3769	2.40781	2.36	1.61586	1.28246	1.38919	1.22743	1.28565	1.32235	0.478239	0.845443	0.56345
Achn197411	7.37306	7.02334	7.03903	4.19583	8.71212	2.94658	1.66524	4.83964	4.79795	2.28372	3.79081	2.86117	17.0192	20.5149	18.2437	105.541	83.2922	94.3335	52.7225	35.1424	119.484	15.5813	15.3385	27.0718
Achn253831	0	0	0	0	0	0	0	0	0.281063	0	0	0.362167	0	0	1.94178	1.29173	0	0	1.99067	1.86196	0	1.04763	1.3455	3.04585
Achn176451	5.10626	4.154	2.94732	3.57628	2.70314	4.33247	6.24926	4.38837	6.43117	2.66899	11.4637	7.45434	3.41458	8.15324	5.26056	3.71591	2.62082	5.23619	7.45326	12.6095	7.75659	9.32653	6.39854	8.6641
Achn191151	1.8034	3.14425	4.17617	4.56795	10.3145	6.56649	2.77474	1.76781	1.80999	1.01564	0.776681	1.29749	5.04608	3.04138	2.39162	13.5899	7.39237	14.0071	9.54961	13.9594	11.2074	8.3937	5.11231	6.70969
Achn370691	0.37905	0.418397	0	1.79124	3.28249	2.03795	0.368948	1.44194	0.218095	0.532156	0.691189	0.264855	0.983111	0.492572	0.130236	7.83817	40.4473	6.85695	56.9101	144.633	349.915	37.0396	12.099	28.5328
Achn268551	56.166	58.8469	51.2927	31.1724	14.2861	15.8804	22.7814	24.8945	19.4349	47.8063	45.0003	34.0917	61.1805	42.9346	58.0746	40.627	34.7968	33.7945	63.6118	42.6587	59.1059	56.9174	92.1679	113.305
Achn281711	0	0	0	0	0	0	0	0	0	0	0	0	0	0	0	0	0	0	0	0	0	0	0	0
Achn303771	1.26468	0.968051	1.12216	0.046514	0.15949	0.18211	0.295515	0	0.297394	0.184761	0	0	0	0	0.144208	0	0	0	0	0	0	0	0	0
Achn040151	0	0	0	0	0	0	0	0	0	0	0	0	45.525	27.8945	23.0576	18.9857	10.9399	15.5531	0	0	0	0	0	0
Achn199701	0.192821	0	0.063161	3.87433	47.7903	69.9572	0.994744	22.1055	3.15207	0.933809	6.4315	16.4265	0.522716	0.114279	0.811971	36.515	22.2184	20.2893	91.2012	62.6993	33.3983	11.6213	4.74484	9.87136
Achn343401	6.97305	8.35463	4.35726	0.425231	2.00333	1.77403	0.265465	0	0.029384	0.047931	0	0	15.5482	7.39492	6.31838	2.51544	2.78165	2.41968	0.275722	0.20329	0.576315	0.04675	0.110968	0.220449
Achn232041	0.719179	0.754014	1.41634	0	0	0.091912	0.280472	0.458985	0.727916	0.145695	1.03172	0.476056	0.690829	1.12505	0.065404	0	0.041435	0	0	0	0.033856	0.122887	0.235619	0.030209
Achn251431	15.9951	20.2851	17.0016	5.16072	1.89449	2.42847	14.3654	4.74782	8.58482	20.1215	9.50611	10.1381	46.0592	33.7302	39.943	5.15085	2.64306	3.65821	0.733826	1.03073	1.22687	3.08155	3.24955	1.38857
Achn190821	0	0	0	0	0	0	0	0	0	0	0	0	0	0	0	0	0	0	0	0	0	0	0	0
Achn262621	49.5901	28.3576	79.0741	307.78	317.541	364.037	571.721	289.396	407.559	107.191	181.537	209.745	23.7681	31.8355	21.7197	305.409	202.994	250.078	176.56	236.985	281.971	263.609	168.181	251.567
Achn307471	1.28113	1.33668	0	0	0	0	0	1.00063	0	0.87317	1.38566	1.39297	8.6746	11.3293	8.88512	5.68891	5.05367	7.48264	6.71734	7.28019	6.87353	6.90375	12.5961	12.7209
Achn016971	33.501	29.8836	27.0789	16.8259	18.551	18.3185	13.696	13.8768	12.7753	13.9018	22.9288	19.4573	22.8001	19.0605	23.2444	10.9815	10.8856	12.7556	9.70169	18.0412	13.8067	32.5538	22.8312	26.4375
Achn062201	0	0	0	0	0	0	0	0	0	0	0	0	0.618218	0	0	0	0.541887	0	0.513581	0.413776	0	0	0	0
Achn226461	4.8959	6.11077	2.164	11.9876	7.22839	5.80073	30.1689	29.5386	49.906	53.2987	74.8173	70.4038	1.3983	2.01433	1.76917	2.92118	4.75917	8.39381	15.1839	10.2077	17.0862	15.5917	14.8646	22.4973
Achn105921	0.648706	0	0	0	0.530346	0	0	0	0	0	0	0	15.2801	16.4603	12.8577	11.1847	14.4692	12.7949	9.25069	6.13884	12.92	10.3263	14.3654	11.6415
Achn194361	0	0	0	0	0	0	0	0	0.31756	0.147356	0	0	0	0	0	0	0	0	0.190792	0.064354	0.422619	0.38126	0	0.771905
Achn010481	0.878215	0.427429	0	0	0	0	0.980926	0.288161	0	0.501043	0.989895	0.565419	0	0	0	0	0.051396	0	0	0	0	0	0	0
Achn046281	17.2029	16.7475	12.9474	4.99044	2.29348	2.00236	2.98195	2.04833	2.69218	5.60839	6.33656	7.10953	16.1183	14.605	15.1374	4.19644	7.58286	7.24316	4.959	4.7594	4.19522	5.2726	9.42722	8.26558
Achn069521	0	0	0	0	0	0	0	0	0	0	0	0	0	0	0	0	0	0	0	0	0	0	0	0
Achn236741	20.1686	17.6082	17.2466	10.7478	7.78986	6.40343	11.3863	10.7993	12.2639	17.564	22.0732	17.1001	10.9819	11.7666	9.75957	8.42615	7.71801	6.9828	9.56223	9.6624	8.95438	14.0742	17.297	17.4929
Achn298261	0	0	0	0	0	0	0	0.363261	0	0	0	0.053476	0.182386	0.287818	0	0.270898	0	0	0	1.27976	0.635967	0.79924	0.694483	0.303435
Achn224911	5.49034	4.3688	3.13417	5.6002	8.42929	8.49144	10.466	12.7914	8.39898	4.98001	5.44905	9.03304	0.234346	0.317818	0.210996	0.088452	0	0.387207	0.164267	0.227065	0.276377	1.49825	1.07373	1.17024
Achn031391	0.974445	0.206993	0.260529	4.27487	4.06421	2.26451	2.74319	3.39269	4.51301	1.67079	1.6545	2.88636	0.211715	0	0.09116	0	0.107248	0.128514	0.166323	0.348444	0.323251	0.143833	0.102518	0.161714
Achn377471	2.769	1.69649	0.777086	1.32872	1.33408	1.81311	0.475629	1.97426	0.99734	1.2341	0	0	1.20279	2.67277	2.7142	0.832109	0.71269	0.533008	4.06568	2.195	2.66519	4.12773	2.85175	3.07714
Achn279411	0	0	0	0	0	0	0	0	0	0	0	0	0	0	0	0	0	0	0	0	0	0	0	0
Achn027161	46.2272	44.1773	27.8257	26.8905	18.9565	21.5042	34.5974	32.8716	35.8623	54.2311	63.5127	49.0621	17.7759	14.9687	17.7424	9.11109	10.5359	10.5227	9.87846	13.001	8.82131	12.1762	17.4915	21.4937
Achn312431	649.987	627.979	456.692	198.88	184.783	238.43	97.7594	53.2795	127.842	107.06	93.3135	51.6436	187.312	145.609	103.098	149.984	173.013	152.517	54.8186	54.0755	46.6217	51.2128	59.5894	74.1794
Achn147071	0	0.565387	0	0	0	0	0.439096	0	0	0.31764	0	0.147011	1.85575	1.30021	0.963975	0.918485	0.550324	0.252403	0.260675	0.393636	0.758446	0.46542	1.19531	0
Actinidia_chinensis_newGene_12315	0	0	0	0	0	0	0	0	0	0	0	0	1.24528	2.1902399999999997	1.39	1.4024	1.7192150000000002	1.52725	1.3336919999999999	1.25729	1.6580150000000002	0.31818599999999997	1.47888	1.85492
Actinidia_chinensis_newGene_12312	8.52986	6.82022	14.7742	6.21631	15.4681	8.97487	9.85912	9.72118	15.645	1.06535	0.426002	2.22134	16.044	22.3892	32.4921	15.1122	10.3362	16.0505	14.935	4.03385	9.93807	3.46561	1.14701	1.94666
Actinidia_chinensis_newGene_12313	0	0	0	0	0	0	0	0	0	0	0	0	0	2.52984	0	2.17144	0.099122	0	0.100353	0	8.65501	0.304973	2.32882	0.064846
Actinidia_chinensis_newGene_12310	0	0	0	0	0	0	0	0	0	0	0	0	0	1.60244	0.789488	0	0	0	0.468212	0	0	1.44923	0	0.758278
Achn258241	8.4273	6.51961	12.3456	4.88985	2.0107	3.76818	3.44706	5.92196	2.73084	4.62083	2.30703	3.59205	14.161	12.8803	13.7188	23.667	24.6629	23.5272	45.4413	46.7799	30.6591	19.2072	23.074	31.8514
Achn171241	0	0	0	0	0	0	0	0	0	0	0	0	0.40336	0.156382	0.126494	1.30185	0.465419	0.526035	0.907398	0.497295	0.216206	2.31098	0.664205	0.872971
Achn059301	42.045	39.6151	40.1328	22.027	7.90239	14.1305	17.4953	15.9933	12.3385	21.8847	26.0611	19.7538	24.2446	30.1147	28.2855	15.0582	13.9658	15.0317	12.4374	11.3894	11.9563	13.7116	18.6431	18.5995
Achn260701	1.22097	0	3.08789	0	0	0	0	0	0	0	0	0	2.86391	2.62103	2.76243	1.4805	2.08462	1.18607	0.918727	0	0	0	0.252718	0.954717
Achn142641	73.6642	48.2727	15.6977	22.7421	5.34176	19.2729	11.601	14.5014	13.3413	2.82868	2.05687	4.2463	79.0299	38.4718	20.0754	82.5888	49.265	31.1886	13.8745	4.8686	4.81774	1.10543	0.591741	1.71422
Achn117291	0	0	0	0	0	0	0	0	0	0	0	0	2.33444	2.68666	0.109557	0	0	0.973826	0.759627	1.74753	1.80884	0	1.24361	2.13509
Achn283441	67.3187	81.2766	78.1287	46.477	31.4352	38.705	27.0124	18.6601	32.9633	32.055	37.6335	37.7456	82.7228	87.9608	115.769	53.2494	62.3857	63.1833	29.7913	17.7842	30.0408	13.996	15.185	18.3313
Achn261301	5.4676	4.57243	3.39285	2.82887	1.65115	1.54852	4.34202	5.12983	5.47443	11.2912	17.7521	8.46856	3.72766	3.62541	5.20799	1.11516	1.43883	1.93833	6.63341	13.1507	3.87208	4.48289	11.6478	13.0533
Achn017591	58.9622	54.6364	73.2327	47.8127	68.4832	51.1439	62.8216	64.0768	53.5873	51.6954	42.3108	38.3996	56.0495	76.3366	78.1305	72.3237	74.8293	78.0924	94.6482	92.3359	94.987	71.7397	77.9686	96.2378
Achn023421	33.8682	40.7331	46.2136	14.7691	4.28855	9.3342	10.1112	12.7515	12.9256	39.8695	19.5768	33.1251	17.976	17.5721	23.5635	2.44	5.74691	5.08236	2.29153	1.46687	1.98348	0.56968	0.610709	1.64825
Achn106781	15.7661	12.214	16.6591	17.6466	11.1164	11.1298	7.1328	7.76781	12.3897	11.466	10.6618	12.0416	37.37	31.638	30.4296	26.1932	24.6041	22.3672	20.689	13.5299	19.7307	19.6651	16.041	16.728
Achn143511	0	0	0	0	0	0	0	0	0	0	0	0	0	0	0	0	0	0	0	0	0	0	0	0
Achn026411	8.92163	14.5643	11.749	6.89311	1.81971	1.14203	2.35047	1.13985	2.768	6.31528	3.50135	5.41621	11.1579	9.21735	11.1191	2.13934	5.20454	6.90277	3.58792	0.690035	5.26042	1.47885	2.91157	4.02483
Actinidia_chinensis_newGene_165	0	0	0	0	0	0	0	0	0	0	0	0.172288	2.30779	4.03929	4.953799999999999	3.50017	2.22082	2.9063419999999995	3.8965949999999996	2.69706	5.143307999999999	4.69174	5.054730999999999	5.17457
Achn266011	10.5049	11.6275	11.1262	0.945749	0.806224	0.695908	1.79933	1.96282	1.7468	2.36099	2.84832	1.74712	6.10213	4.86716	5.19554	0.490362	0.812597	0.711306	0.49433	0.823571	1.22871	0.942879	1.2828	0.957225
Achn222611	50.3837	54.7041	41.0111	22.6974	13.9362	14.8375	34.436	33.9827	27.8506	39.8893	49.3026	47.386	36.7366	33.1902	41.3215	15.0037	20.2728	21.919	17.8082	20.1936	19.0189	29.4404	39.3737	33.2748
Achn307291	0	0	0	0	0	0	0	0	0	0	0	0	4.10948	3.79051	1.33643	1.77624	1.03252	1.13307	3.69485	2.42046	1.53498	5.60167	2.89939	6.9927
Achn011281	0	0.049338	0	0.305938	1.18901	0	0.40418	0.305288	0.039263	0	0	0	0	0	0	0.549137	0.422592	0	1.91084	1.04602	1.9141	0.19973	0.128024	0.504805
Achn184151	8.14368	5.98581	6.7805	16.8081	16.5416	17.7684	13.3611	12.6033	13.8023	26.7201	13.5177	20.8095	3.40008	3.62403	2.88967	12.0155	11.8102	8.42769	11.2329	15.431	29.4624	30.3877	40.9878	34.0733
Achn345761	9.84713	12.6181	11.6429	12.7081	10.77	7.80898	9.40147	7.48476	15.4514	5.4006	3.42703	4.41836	52.557	47.1026	40.754	32.2387	22.2717	48.0178	25.5468	14.023	16.5988	12.5372	5.98571	14.5622
Achn193421	0	0.168203	0.024537	0.045136	0.022784	0	0	0	0	0	0	0.042018	0.034201	0	0	0.126173	0.313916	0	0	0	0	0.035214	0	0.237137
Achn181301	7.03622	4.16586	5.77669	1.37563	2.18515	0.720309	1.79748	0.577964	0.902012	4.02358	3.58481	2.50999	28.5068	7.71351	15.4664	6.73596	4.37548	2.60916	2.10093	0.7281	1.9284	0.974509	0.128493	0.850018
Achn117121	0	0	0	0	0	0	0	0	0	0	0	0	0	0	0.200614	0.09908	0.391971	0	0	0	0	0	0	0
Achn249411	0	0	0	0	0	0	0	0	0	0	0	0	0	0	0	0	0	0	0	0	0	0	0	0
Achn309521	63.4012	63.9093	114.853	13.2558	3.17617	3.95636	2.28877	1.2189	1.38835	4.42506	4.82371	2.42739	48.2586	34.2752	43.9411	11.0922	13.6137	16.5998	5.8436	2.77107	6.49017	2.88483	1.40502	1.90432
Achn301731	0	0	0	0	0.764781	0	0.111891	0.123161	0	0	0	0	0	0	0	0.111518	0.101514	0	3.3912	4.0039	4.97936	1.73649	0.670583	1.94608
Achn304921	15.9228	21.5824	31.6514	19.5606	21.9114	29.5881	27.0918	26.1002	30.6826	23.2042	20.4668	22.2494	10.3605	12.8849	8.82227	19.5063	14.5574	13.321	46.385	39.0203	19.4765	11.3179	11.5188	11.9013
Achn256921	3.40856	4.47628	3.87665	1.52597	0.834321	0.77395	0.547571	0.609655	0.492603	1.51367	1.41373	2.3524	5.358	5.16218	6.45584	1.33068	1.43966	1.9652	1.68302	1.71936	1.96983	3.60547	3.64597	4.49284
Achn066181	0	0	0	0	0	0	0	0	0	0	0	0	0	0.460974	0	0	0	0	0.010508	0	0.317256	0.293186	0	0
Achn017621	35.5224	52.7948	51.8204	12.249	21.0884	16.5702	5.7466	4.48701	6.16565	1.22346	0.846231	2.27991	27.1533	24.3796	21.8959	6.8167	7.81771	11.6553	3.04001	2.29395	3.48969	2.3296	3.44829	3.57804
Achn247521	36.6951	39.93	36.2143	7.36143	3.32879	3.69774	4.98878	4.46388	4.28092	13.3894	8.8609	7.23041	17.9522	21.8717	23.7357	7.8544	8.21915	10.1612	5.61665	3.75725	3.69719	2.90708	6.42173	7.17684
Achn063641	16.8114	14.0863	14.0349	6.63713	1.61023	4.4868	2.91502	4.16993	2.8105	4.94829	7.08235	4.7013	14.8291	15.8442	15.5031	2.63191	2.96898	3.29641	1.16074	1.37033	1.95031	1.04825	2.81113	1.81184
Achn140891	29.3791	32.7384	30.7569	23.5694	15.8788	17.6231	17.5419	17.5164	16.921	22.4277	20.3289	20.1913	35.0631	42.3404	44.0677	23.3332	31.7545	31.0591	13.3242	9.65326	13.3806	2.68767	6.40366	11.3276
Achn068691	0	0	0	0	0	0	0	0	0	0	0	0	3.53602	1.38269	4.16926	0	0	0	1.2644	0	0	0	0.957257	0
Achn011751	0	0	0	0	0	0	0	0	0	0	0	0.143187	1.48685	2.50976	2.39461	0.69821	1.50026	1.61225	2.29943	3.21544	1.33815	0.589626	0.329463	1.15372
Achn107781	0	0	0	0	0	0	0	0	0	0	0	0	0	0	0	0	0	0	0	0	0	0	0	0
Achn184481	12.6391	10.509	12.6969	5.63072	2.30751	7.90446	11.8696	10.6745	9.49596	5.95757	10.6576	12.1461	10.473	8.72748	9.28263	8.37535	7.94182	8.79072	7.00213	6.08564	6.98136	4.13994	6.34733	9.06314
Achn195701	0.669331	1.06404	0.656731	0	0	0	0	0	0	0.511805	0	0.239118	1.07251	0.638946	0.400301	0.364301	1.35234	0.648502	0	0	0	0	0	0
Achn309291	19.0725	15.8824	12.4288	0	9.52823	0	21.6207	0	0	20.0823	21.2634	18.2226	26.2163	35.2689	36.8729	21.7453	25.0779	26.4131	26.4779	25.9409	28.3034	35.1272	33.0286	30.2221
Achn347401	6.20158	12.5375	5.55897	8.39578	4.32	6.28606	9.62178	7.20628	7.1769	10.3831	22.3554	11.706	11.3975	14.4617	12.1898	10.4148	12.9141	9.2329	10.7856	17.5459	17.1429	40.6919	25.8613	31.4322
Achn118601	11.9069	8.5153	7.37304	3.83143	1.34294	2.80012	2.18616	2.1946	2.35607	6.7047	4.036	5.57959	13.6063	11.0898	10.9384	5.15569	3.54784	6.23271	3.30195	2.57841	2.88576	2.36221	1.65492	2.84996
Actinidia_chinensis_newGene_13049	0	0	0	0	0	0	0	0	0	0	0	0	0	0	0	0	0	0	0.278896	0	0	0	0	0
Achn066231	11.3432	12.8332	13.5707	16.3124	6.89977	14.4577	18.5229	14.5648	18.86	25.8877	20.0802	42.3376	17.7987	18.5202	18.6426	15.9072	14.7738	17.8076	25.9877	12.1441	12.4961	17.6164	7.20055	15.5012
Achn100831	1.01239	1.16494	1.59091	0.148227	0.386209	0.763285	0.440692	0.300273	0.088931	0.11073	0.409095	0.221343	2.17696	1.00571	0.581246	1.0849	0.74951	1.00504	0.205362	0.265513	0.383917	0	0.08389	0.22515
Achn328841	0	0	0	0	0	0	0	0	0	0	0	0	0	0.09768	0.034564	0.186968	0.457945	0.454154	0.095876	0.086175	0.144984	0.868781	1.57768	0.578904
Actinidia_chinensis_newGene_13041	26.4855	25.2318	23.5136	11.8217	10.4956	10.5563	19.6168	14.1253	10.585825999999999	23.318921000000003	27.4972	19.240005999999997	19.3501	13.5287	18.1747	8.501278000000001	9.70118	16.3757	6.934915999999999	6.91202	6.53984	9.341232999999999	11.375250999999999	14.456282999999999
Actinidia_chinensis_newGene_13040	4.06896	5.47525	5.23607	2.15353	1.36234	2.02023	2.63224	2.24167	2.93168	5.27637	7.52646	5.44427	5.62213	8.03064	10.0831	8.62677	4.50354	10.9093	8.48664	7.72159	8.0227	9.30391	5.95497	16.5772
Achn167241	0.350602	0.590429	0	0.125457	0.300623	0.129533	0	0	0	0	0	0	0.273781	0	0.060219	0.265897	0.071971	0.384879	0	0	0.351802	0	0	0.119746
Achn285441	0	0	0	0	0	0	0	0	0	0	0	0	0	0	0	0	0	0	0	0	0	0	0.397218	0
Achn312371	14.4255	9.88049	12.1137	4.59352	2.35079	2.96498	3.54462	3.56276	2.91301	3.46134	2.98098	2.94028	22.1996	23.5955	21.2455	10.1202	12.6734	13.1539	7.88483	2.9156	5.20944	1.45247	2.1478	2.74906
Achn284711	0	0	0	0	0	0	0	0	0	0	0	0	0	0	0	0	0	0	0	0	0	0	0	0
Achn060171	0	0	0	0	0	0	0	0	0	0	0	0	0	0	0	0	0	0	0	0	0	1.15015	0	0
Achn168411	21.7067	24.8112	18.8944	24.2358	14.3784	18.342	25.2656	20.6303	27.678	30.7933	31.5469	34.5483	9.75413	9.45472	8.1182	8.22459	8.31558	7.47318	12.7326	15.8981	14.8963	10.0223	11.8039	11.6564
Achn230351	20.3615	27.7532	32.8569	2.7663	1.92537	1.77495	0.718331	0.256272	0.533505	0.379059	0.675542	0.516049	46.3346	51.417	57.4818	9.23095	7.30896	13.6527	1.77266	1.24085	5.04648	0.465448	0.297726	0.095046
Achn220921	20.3537	34.1667	18.8372	21.333	11.8328	14.8765	23.3913	14.7872	20.5223	27.6399	22.0993	23.9437	31.9643	29.7966	27.7781	23.3028	19.801	24.3151	17.9226	14.6499	14.7972	9.27943	12.3241	18.7925
Achn068341	15.4475	41.0665	13.6517	7.42814	3.75873	1.77326	0	0.53348	0	0	0	0	65.9391	23.1748	36.1522	5.79052	13.0648	19.4338	1.04516	1.41468	0.618346	0.595558	0.058605	0
Achn025141	5.64177	6.8123	5.7861	8.83066	10.8733	4.51488	3.41216	4.55664	5.08314	6.9693	8.2353	9.15726	5.98536	6.61927	8.71407	17.2362	16.0601	26.9762	18.2757	17.2349	25.8802	19.0772	15.6953	20.1902
Achn074661	37.9344	28.7817	49.0122	36.0785	27.5499	25.0401	17.5085	16.7235	21.6258	30.8736	21.0145	26.2555	44.1277	40.7984	42.9393	28.0721	22.6903	27.8754	18.4074	12.1441	16.4016	12.1143	12.7416	21.3362
Achn261541	0	0	0	0	0	0	0	0	0	0	0	0	1.25303	1.42245	1.97785	1.57455	2.40629	4.10567	1.05632	2.53145	1.07278	0.972341	0.096624	2.03399
Achn002471	0	0	0	0	0.22314	0	0.082052	0	0	0	0	0	0.225212	0	0	0	0	0	0	0.107819	0	0.408446	0	0
Achn065521	37.6819	33.3393	26.1516	12.858	8.97174	14.621	12.6346	15.4471	17.755	32.0581	26.7537	41.2179	27.1464	24.12	32.8933	15.3621	18.074	15.8436	26.4199	26.2664	12.3403	11.5202	10.2855	21.4339
Achn277261	20.7826	12.0139	19.2653	5.10844	3.13515	4.67037	6.8544	5.3217	6.46738	13.0819	13.8843	13.8535	8.52524	9.12602	9.94876	3.34452	5.45017	5.72882	2.2802	2.1805	2.67897	3.04849	2.85019	5.1737
Achn283841	1.28898	1.34617	0.700562	0.938867	1.06622	1.56861	2.29645	0.051299	0.551201	3.24933	0.254797	1.84459	3.95724	2.70938	2.55809	5.23484	6.47211	3.29552	9.14636	10.0685	9.79025	23.0362	32.682	30.0836
Achn021861	0	0	0	0	0	0	0	0	0	0	0	0	0	0.147751	0	1.88554	1.07425	3.94336	1.86448	0.633528	3.06883	0	0.152134	0.555309
Achn331041	0.196678	0.926608	0.583314	0.142218	0	0	0.399529	0.232052	0	1.4235	1.22689	0.984763	0	0	0	0	0	0	0	0	0	0	0	0
Achn301191	0	0	0	0	0	0	0	0	0	0	0	0	0	0	0	0	0	0	0	0	0	0	0	0
Achn336011	28.038	20.4261	24.4421	18.7063	22.7163	17.4963	8.78616	12.2688	12.1792	14.3048	18.0216	14.8209	13.7196	17.0117	16.189	33.3367	29.8304	26.9619	21.1407	20.5189	20.0775	20.5459	15.3635	19.7864
Achn145911	0	0	0	0	0	0	0	0	0	0	0	0	0	1.23903	0.145516	0	0	0	0	0	0	0	0	0
Achn339691	0	0	0	0	0	0	0	0	0	0	0	0	0	0	0	0	0	0	0	0	0	0.069585	0	0
Achn182651	0	0	0	0	0	0	0	0	0	0	0	0	0	0	0	0	0	0	0	0	0	0	0	0
Actinidia_chinensis_newGene_13599	0	0	0	0	0	0	0	0	0	0	0	0	0	0	0.780964	1.53795	0.589466	0.784401	0	1.35361	0	0.200205	3.42721	2.99807
Actinidia_chinensis_newGene_13598	0	0	0	0	0	0	0	0	0	0	0	0	1.40531	0.385743	0	0.10864	0	0	0.450193	0	0.975288	0	0	0
Achn116651	0	0	0	0	2.08989	0	0	0	0	0	0	0	17.2465	13.4965	7.44169	7.39711	5.27881	3.13863	8.62093	2.43613	2.14433	2.66609	1.75114	4.40867
Achn112571	2.03461	2.49075	1.39819	1.45016	1.3486	1.53204	1.19361	2.04781	1.68015	1.40683	4.00573	3.0432	2.76945	2.92133	2.47926	3.17148	3.18693	1.80954	2.17457	4.01216	2.94167	4.27707	5.87761	4.34629
Actinidia_chinensis_newGene_13595	0.40515	0.157757	0.199072	0.546736	1.31855	1.22143	1.9792	0.336464	1.58199	0.506623	1.088	1.02188	6.74059	3.24563	2.99225	1.2763	2.54717	0	0.762487	1.70671	1.53631	1.66752	2.87414	3.35212
Achn127731	2.02849	0.943659	0	0.433761	0.333329	0	0.088877	0.198703	0	0	0	0.176467	0.11535	0.210214	0	0	0	0.050321	0.468044	0	0.085863	0.175229	0.211031	0.100057
Achn333751	0	0	0	0	0	0	0	0	0	0	0	0	0	0.123125	0	0	0	0	0	0	0.292504	0.689921	0.188771	0
Achn098231	4.87463	2.86001	2.57107	0.666363	1.28284	0.581368	0	0	0.667481	1.08338	1.17165	0.701131	9.82353	9.98333	7.50303	5.25389	5.76295	5.07782	4.06037	4.04767	3.75238	5.65521	7.27076	5.5784
Achn111001	46.9522	65.2987	44.5209	75.3362	30.0918	48.6785	68.7928	46.168	61.453	96.8955	76.4884	90.0705	11.684	8.59978	15.9561	7.57479	13.6166	9.08888	10.602	7.36207	6.15548	7.44765	15.9109	9.40576
Achn075241	20.0061	15.5285	15.4945	2.32402	1.71444	1.27057	0.167972	0.261355	0.906578	15.1611	1.30253	1.82178	9.52702	6.75401	7.74499	5.01237	6.50196	5.03329	2.14544	2.33339	1.5395	0.758028	1.74977	2.84099
Achn140271	5.55926	6.79702	8.1251	1.29018	0	0	0	2.47812	1.18398	2.93196	1.94483	0	7.76463	4.72363	12.081	5.31962	3.30199	3.61318	5.96334	6.31775	7.45183	9.57695	5.6875	12.8912
Achn120701	61.0944	68.6674	73.8205	22.5904	13.4794	16.8589	10.2368	11.7058	8.97929	24.8124	29.8899	29.7132	43.9791	44.8443	47.5939	22.7931	21.2455	17.8806	12.2063	13.8452	15.5003	17.1149	15.5625	19.4804
Achn058891	42.3203	38.064	38.5112	35.1783	41.6376	36.4	47.0641	39.8314	46.3139	59.0626	47.257	52.5802	24.4706	20.7999	21.2341	9.61273	11.1651	10.1429	11.1999	7.16527	7.57921	49.1944	8.93815	10.1191
Achn255361	0	0	0	0	0	0	0	0	0	0	0	0	0.63718	0.320295	0.390361	0	0	0	0	0	0	0	0.162656	0
Achn189841	0	0	0	0	0	0	0	0	0	0	0	0	0	0	0.251274	0	0	0	0	0	0.276155	0.409307	0	0
Achn206671	0	0	0	0	0	0	0	0	0	0	0	0	0	0	0	0	0	0	0	0	0	0	0	0
Achn104201	8.43982	9.82908	7.80731	2.26742	1.14061	2.64955	1.30887	1.61811	1.61717	3.06567	4.52642	3.29342	12.5999	12.5194	12.8337	2.76415	4.48125	4.79022	3.66451	5.85767	4.22404	5.03751	5.87404	6.57956
Achn062991	0	0	0.059118	0	0.172745	0	0.088138	0	0	0	0	0.098246	0	0	0	0	0	0	0.6937	0.107544	0.820015	0.516501	1.53649	1.63051
Achn340841	14.5057	13.5785	10.7222	9.40415	5.13115	7.43187	6.97359	5.74063	5.73035	8.52619	12.0771	8.41453	14.6698	12.6054	13.0074	8.034	11.9204	13.1045	9.83832	9.97088	9.29463	12.4407	14.4489	15.0074
Achn097571	17.0361	18.9449	19.0255	7.68779	8.42125	6.61731	3.71155	3.92478	3.51152	4.22937	4.71869	4.24487	39.1468	35.1313	30.1324	23.7784	19.9021	21.9822	11.5592	9.71097	12.8213	10.9682	11.9114	12.9773
Achn127081	0	0	0	0	0	0	0	0	0	0	0	0	0	0	0	0	0	0	0	0	0	0	0	0
Achn373571	0	0	0	0	0	0	0	0	0	0	0	0	3.91501	1.56438	2.0479	1.82814	1.17985	1.29529	0.591577	1.29056	0.73928	0.961792	1.01384	0.454612
Achn344171	30.2866	34.8077	29.6068	14.4239	8.65519	12.412	21.5457	17.6814	19.1134	25.8904	34.8421	24.8543	30.8465	30.3001	34.8692	18.5546	16.3429	24.3381	20.1552	20.9822	21.6345	19.8442	19.2005	21.7563
Achn109981	0	0.145121	0.361209	0	0	0	0	0	0	0	0	0	0.078646	0	0	0	0	0	0	0	0	0	0	0
Achn180491	4.39905	4.12362	8.73102	7.38196	14.4362	4.10076	0.766015	0.751023	0.888988	2.6709	0	0.318408	1.02559	0	0	34.234	9.30469	0.225604	1.9246	10.6738	3.73449	0.258101	0.580951	0
Achn372221	112.499	98.0851	108.503	55.3398	16.358	35.7948	132.729	163.319	121.026	102.902	118.119	116.708	88.3206	59.4553	65.8696	14.0574	21.7442	24.7648	2.5187	3.20424	4.43621	1.00028	0.439249	0.885113
Actinidia_chinensis_newGene_14068	0	0	0	0	0	0	0	0	0	0	0	0	0.817596	0.485312	0.408471	1.39646	2.5759	1.77092	1.59663	1.92104	1.78483	3.50506	2.87669	3.10027
Achn380611	73.0781	86.0537	70.2543	154.281	147.744	178.45	127.098	112.147	136.53	54.1051	65.646	51.4739	69.4545	80.4833	90.2721	163.455	126.217	157.335	202.786	164.451	192.084	99.2677	75.5915	95.4277
Actinidia_chinensis_newGene_14066	2.9043080000000003	2.2939670000000003	1.8093560000000002	0.343224	0.626959	1.0098	0.247727	0.18935300000000002	0.197832	0.5149320000000001	0	0.131883	4.4142660000000005	3.38302	1.26271	1.4383029999999999	1.76031	0.914693	1.42637	0.5077510000000001	0.998834	0	0	0.24482900000000002
Actinidia_chinensis_newGene_14064	1.66911	1.88827	1.66965	0.940786	0.156892	0.124182	0.259124	0.447228	0.270707	0.625717	0.681802	0.585528	10.4344	10.407229000000001	13.630521000000002	0.491309	2.2502549999999997	0.830387	0.27461	0.838235	1.08088	0.859114	0.181229	0.200493
Actinidia_chinensis_newGene_14065	0	0	0	0	0	0	0	0	0	0	0	0	0.242609	0	0.125095	0	0	0.215504	0	0	0	0	0	0.124361
Actinidia_chinensis_newGene_14063	0	0	0	0	0	0	0	0	0	0	0	0	2.39114	2.38288	0.844563	0	0	0	0	0	0	0	0	0
Actinidia_chinensis_newGene_14060	0	0	0	0	0	0	0	0	0	0	0	0	0.427825	0.135343	0.973782	0.270169	0.093114	0.140195	0.57333	0.337541	0.242801	0.38603	0	0.286745
Actinidia_chinensis_newGene_14061	0.159795	0.218555	0	0	0.081053	0	0.063329	0.189293	0	0	0.087517	0	3.4599	0.939475	3.58532	1.33111	1.0312	1.6837060000000001	0.905986	0.39191800000000004	1.4537280000000001	0	0.533576	0.36309600000000003
Achn346441	12.4442	9.69302	12.9723	17.1069	21.0921	19.294	21.8347	21.8498	25.9386	15.0814	23.9629	18.0944	7.76738	10.503	5.9136	10.3144	7.44694	8.86161	8.23776	5.90953	4.78151	7.08163	7.01329	10.9921
Achn231001	3.0109	3.05427	2.66332	4.98309	3.05379	3.7029	7.04636	6.83253	7.11385	7.67952	8.48286	6.09771	2.71144	2.01515	2.15276	2.0484	2.46135	2.66299	2.97978	2.95852	4.71743	5.3959	5.60771	5.83595
Achn079621	19.4181	22.0581	23.1852	11.1648	4.53477	7.15868	16.0598	12.6654	12.7861	16.3538	12.6386	19.8304	22.1699	9.52609	13.3386	12.1695	16.0478	12.8782	22.7129	22.0701	17.3506	18.9793	26.6435	40.516
Achn221231	2.75281	2.16695	2.79598	1.74676	2.20499	1.38768	1.08687	0.56973	0.676355	2.45487	1.53222	1.6002	2.11212	1.93171	0.871248	1.60649	1.50576	0.651377	0.543196	0.467968	0.396846	0.18103	0	0.084905
Achn234071	4.22315	4.41173	3.16581	0.414866	0.808977	0.899461	0.810095	0.841523	0.541409	2.1099	2.10949	1.52584	1.97818	2.44899	1.48409	0.604647	0.705335	1.22778	2.80501	1.39069	1.90711	2.99083	2.0559	3.8223
Achn218481	12.3654	16.8047	11.5718	8.88041	2.48434	7.11993	3.06002	4.15038	2.91153	3.91936	3.90185	3.33195	17.2809	10.9101	10.0051	8.92563	5.59537	8.31743	9.49461	8.49115	7.51018	1.65979	2.34813	5.54668
Achn328151	2.87936	2.47225	7.78545	4.84443	9.24087	12.446	8.52261	7.13177	9.35705	5.34281	4.81526	6.06551	4.85398	6.81987	3.77377	5.38856	8.81822	8.54864	1.75297	4.09921	2.27338	2.38406	2.90025	3.76293
Achn075131	0	0	0.148594	0	0.33661	0	0	0	0	0	0	0	0.501597	0.127392	0.565064	2.24795	2.58493	1.68276	1.22643	1.29049	1.67906	0.189709	0	0
Achn330981	0	0	0	0	0	0	0	0	0	0	0	0	10.0295	9.55804	7.33093	10.5693	8.80874	8.23438	14.397	15.8947	11.2099	0	12.5574	12.4252
Achn064691	0.236114	1.05406	0.208866	23.4169	28.0158	15.7431	5.30079	12.0442	5.78676	1.94183	4.10735	1.62727	0.155592	0.072236	0.181963	5.33429	1.45471	3.65295	2.93775	2.74547	2.23145	4.60418	0.390346	1.88741
Actinidia_chinensis_newGene_8480	0	0	0	0	0	0	0	0	0	0	0	0	0.750332	1.06755	0.608194	0.303831	0.981259	0.403239	0.616871	0.932307	0.495689	0.594622	2.207	1.14762
Achn330311	16.9541	24.0705	7.71257	2.67155	2.19973	6.09378	2.2439	2.39565	2.7838	2.80639	2.54218	2.88719	41.6927	32.6398	16.7361	11.6273	16.1746	10.86	11.1476	12.4146	6.26414	2.4805	4.72094	8.91437
Achn274791	5.41439	6.13562	4.04274	2.33485	1.27425	0.921523	1.75937	1.37825	1.48554	5.77356	5.77872	4.01433	1.46346	1.54179	1.3241	0.388107	0.655716	0.599827	0.615065	0.609909	0.387708	1.2915	1.29693	1.98668
Achn133461	2.25021	2.14705	3.89656	0.653521	0.672307	1.04758	0.35877	0	0.565663	0	1.55033	0	0.962198	1.23583	1.54211	0.941874	4.19233	1.6176	0.822553	0.393138	1.08698	0.239534	1.37117	1.28445
Achn119231	23.7628	18.9889	7.02832	8.2102	4.09134	7.02653	2.31303	4.17507	5.73558	5.14404	2.41628	5.77833	27.6943	27.1469	28.3106	14.3532	22.6402	17.4199	17.1111	11.7059	7.75274	2.58636	3.64198	12.4342
Achn271311	3.91502	2.11291	3.80253	1.81877	2.129	0.987314	0.375571	0.365092	0.681613	2.15425	0.732171	0.858496	5.41905	6.58933	7.54104	3.60883	5.17755	3.49283	1.6685	5.86789	11.5078	1.53656	2.49562	1.90036
Achn329401	0	0	0	0	0	0	0	0	0	0	0	0	0	0.510821	0.344901	0	0.054906	0.195165	0	0	0	0	0	0
Achn132731	21.707	22.2913	21.4724	35.4282	31.4269	26.3928	23.5922	23.0383	25.3956	23.9659	22.1161	21.9046	15.81	14.3235	13.468	20.6339	21.9899	20.6873	38.101	29.5366	41.6849	28.9199	25.3891	34.1021
[truncated: 46,083 more rows]
